# Supplementary material for: The Complex Emotion Expression Database: A validated stimulus set of trained actors
Source: PLoS One. 2020 Feb 3;15(2):e0228248. doi: 10.1371/journal.pone.0228248 (PMC6996812; doi:10.1371/journal.pone.0228248)
Supplement: S2 Table — Image ratings for all stimuli included in CEED. Includes information regarding the number and gender of raters, the answer choices provided with the image, and the percentage of raters who chose each answer choice. The images are listed by expression type, actor, and file name. (XLSX) [file pone.0228248.s002.xlsx]

## Sheet: Basic
Expression	Actor	Stimulus File Name	# of Raters	# of Males	# of Females	# of Gender Non-Conforming	Gender Not Provided	Target Answer Choice	# Target Response	% Target Response	Distractor 1	# Chose Distractor 1	% Chose Distractor 1	Distractor 2	# Chose Distractor 2	% Chose Distractor 2	Distractor 3	# Chose Distractor 3	% Chose Distractor 3
Angry	20yoWM1	Ang1C_CEED_20yoWM1_Edited72.jpg	64	26	37	1	0	Angry	46	71.875	Disgusted	5	7.8125	Arrogant	10	15.625	Sarcastic	3	4.6875
Angry	20yoWM1	Ang2C_CEED_20yoWM1_Edited85.jpg	60	26	33	1	0	Angry	51	85	Disgusted	2	3.33333	Arrogant	6	10	Sarcastic	1	1.66667
Angry	20yoWM1	Ang3C_CEED_20yoWM1_Edited73.jpg	64	25	38	1	0	Angry	47	73.4375	Disgusted	2	3.125	Arrogant	11	17.1875	Sarcastic	4	6.25
Angry	20yoWM1	Ang4O_CEED_20yoWM1_Edited75.jpg	64	27	36	1	0	Angry	48	75	Disgusted	2	3.125	Arrogant	12	18.75	Sarcastic	2	3.125
Angry	20yoWM1	Ang5O_CEED_20yoWM1_Edited81.jpg	64	25	38	1	0	Angry	52	81.25	Disgusted	1	1.5625	Arrogant	9	14.0625	Sarcastic	2	3.125
Angry	20yoWM1	Ang6O_CEED_20yoWM1_Edited83.jpg	63	23	39	1	0	Angry	52	82.5397	Disgusted	1	1.5873	Arrogant	9	14.2857	Sarcastic	1	1.5873
Angry	20yoWM1	Ang7O_CEED_20yoWM1_Edited79.jpg	62	22	39	1	0	Angry	49	79.0323	Disgusted	1	1.6129	Arrogant	12	19.3548	Sarcastic	0	0
Angry	18yoWM2	Ang3C_CEED_18yoWM2_Edited67.jpg	63	25	37	1	0	Angry	42	66.6667	Disgusted	2	3.1746	Arrogant	11	17.4603	Sarcastic	8	12.6984
Angry	18yoWM2	Ang4C_CEED_18yoWM2_Edited71.jpg	66	27	38	1	0	Angry	47	71.2121	Disgusted	7	10.6061	Arrogant	8	12.1212	Sarcastic	4	6.06061
Angry	18yoWM2	Ang5C_CEED_18yoWM2_Edited82.jpg	66	26	39	1	0	Angry	54	81.8182	Disgusted	3	4.54545	Arrogant	7	10.6061	Sarcastic	2	3.0303
Angry	18yoWM2	Ang6C_CEED_18yoWM2_Edited71.jpg	62	25	36	1	0	Angry	44	70.9677	Disgusted	4	6.45161	Arrogant	13	20.9677	Sarcastic	1	1.6129
Angry	18yoWM2	Ang7O_CEED_18yoWM2_Edited83.jpg	64	26	37	1	0	Angry	53	82.8125	Disgusted	4	6.25	Arrogant	7	10.9375	Sarcastic	0	0
Angry	18yoWM2	Ang8O_CEED_18yoWM2_Edited86.jpg	64	24	39	1	0	Angry	55	85.9375	Disgusted	0	0	Arrogant	8	12.5	Sarcastic	1	1.5625
Angry	18yoWM2	Ang9O_CEED_18yoWM2_Edited82.jpg	62	24	37	1	0	Angry	51	82.2581	Disgusted	5	8.06452	Arrogant	5	8.06452	Sarcastic	1	1.6129
Angry	27yoBM1	Ang1O_CEED_27yoBM1_Edited56.jpg	54	26	28	0	0	Angry	30	55.5556	Disgusted	15	27.7778	Arrogant	6	11.1111	Sarcastic	3	5.55556
Angry	27yoBM1	Ang3O_CEED_27yoBM1_Edited55.jpg	55	27	28	0	0	Angry	30	54.5455	Disgusted	17	30.9091	Arrogant	5	9.09091	Sarcastic	3	5.45455
Angry	27yoBM1	Ang4O_CEED_27yoBM1_Edited52.jpg	50	25	25	0	0	Angry	26	52	Disgusted	19	38	Arrogant	2	4	Sarcastic	3	6
Angry	19yoBM2	Ang1C_CEED_19yoBM2_Edited83.jpg	53	25	28	0	0	Angry	44	83.0189	Disgusted	3	5.66038	Arrogant	5	9.43396	Sarcastic	1	1.88679
Angry	19yoBM2	Ang2C_CEED_19yoBM2_Edited81.jpg	53	26	27	0	0	Angry	43	81.1321	Disgusted	4	7.54717	Arrogant	5	9.43396	Sarcastic	1	1.88679
Angry	19yoBM2	Ang3C_CEED_19yoBM2_Edited82.jpg	56	27	29	0	0	Angry	46	82.1429	Disgusted	1	1.78571	Arrogant	7	12.5	Sarcastic	2	3.57143
Angry	19yoBM2	Ang4O_CEED_19yoBM2_Edited88.jpg	50	23	27	0	0	Angry	44	88	Disgusted	2	4	Arrogant	3	6	Sarcastic	1	2
Angry	19yoBM2	Ang5O_CEED_19yoBM2_Edited81.jpg	54	27	27	0	0	Angry	44	81.4815	Disgusted	3	5.55556	Arrogant	5	9.25926	Sarcastic	2	3.7037
Angry	19yoBM2	Ang6O_CEED_19yoBM2_Edited89.jpg	53	26	27	0	0	Angry	47	88.6792	Disgusted	2	3.77358	Arrogant	4	7.54717	Sarcastic	0	0
Angry	19yoBM2	Ang7O_CEED_19yoBM2_Edited91.jpg	56	28	28	0	0	Angry	51	91.0714	Disgusted	2	3.57143	Arrogant	3	5.35714	Sarcastic	0	0
Angry	19yoBM2	Ang8O_CEED_19yoBM2_Edited91.jpg	53	26	27	0	0	Angry	48	90.566	Disgusted	2	3.77358	Arrogant	2	3.77358	Sarcastic	1	1.88679
Angry	19yoBM2	Ang9O_CEED_19yoBM2_Edited91.jpg	53	26	27	0	0	Angry	48	90.566	Disgusted	1	1.88679	Arrogant	2	3.77358	Sarcastic	2	3.77358
Angry	19yoWF1	Ang1C_CEED_19yoWF1_Grey77	321	169	148	0	4	Angry	247	76.947	Disgusted	17	5.29595	Arrogant	42	13.0841	Sarcastic	15	4.6729
Angry	19yoWF1	Ang2C_CEED_19yoWF1_Grey74	320	171	145	0	4	Angry	238	74.375	Disgusted	16	5	Arrogant	48	15	Sarcastic	18	5.625
Angry	19yoWF1	Ang4O_CEED_19yoWF1_Grey55	167	83	84	0	0	Angry	92	55.0898	Disgusted	7	4.19162	Arrogant	35	20.9581	Sarcastic	33	19.7605
Angry	19yoWF1	Ang5O_CEED_19yoWF1_Grey55	168	83	85	0	0	Angry	93	55.3571	Disgusted	13	7.7381	Arrogant	34	20.2381	Sarcastic	28	16.6667
Angry	24yoBF1	Ang3C_CEED_24yoBF1_Edited56.jpg	61	24	37	0	0	Angry	34	55.7377	Disgusted	11	18.0328	Arrogant	13	21.3115	Sarcastic	3	4.91803
Angry	24yoBF1	Ang7O_CEED_24yoBF1_Edited93.jpg	57	19	38	0	0	Angry	53	92.9825	Disgusted	0	0	Arrogant	4	7.01754	Sarcastic	0	0
Angry	24yoBF1	Ang8O_CEED_24yoBF1_Edited77.jpg	62	25	37	0	0	Angry	48	77.4194	Disgusted	1	1.6129	Arrogant	9	14.5161	Sarcastic	4	6.45161
Angry	24yoBF1	Ang9O_CEED_24yoBF1_Edited88.jpg	66	25	41	0	0	Angry	58	87.8788	Disgusted	1	1.51515	Arrogant	5	7.57576	Sarcastic	2	3.0303
Angry	24yoBF1	Ang10O_CEED_24yoBF1_Edited76.jpg	67	28	39	0	0	Angry	51	76.1194	Disgusted	3	4.47761	Arrogant	9	13.4328	Sarcastic	4	5.97015
Angry	24yoBF1	Ang11O_CEED_24yoBF1_Edited77.jpg	62	25	37	0	0	Angry	48	77.4194	Disgusted	3	4.83871	Arrogant	7	11.2903	Sarcastic	4	6.45161
Angry	24yoBF1	Ang12O_CEED_24yoBF1_Edited77.jpg	60	24	36	0	0	Angry	46	76.6667	Disgusted	2	3.33333	Arrogant	9	15	Sarcastic	3	5
Angry	24yoBF1	Ang13O_CEED_24yoBF1_Edited77.jpg	66	28	38	0	0	Angry	51	77.2727	Disgusted	4	6.06061	Arrogant	7	10.6061	Sarcastic	4	6.06061
Angry	24yoBF1	Ang14O_CEED_24yoBF1_Edited69.jpg	59	23	36	0	0	Angry	41	69.4915	Disgusted	4	6.77966	Arrogant	8	13.5593	Sarcastic	6	10.1695
Angry	19yoBF2	Ang1O_CEED_19yoBF2_Grey78	173	85	88	0	0	Angry	135	78.0347	Disgusted	9	5.20231	Arrogant	26	15.0289	Sarcastic	3	1.7341
Angry	19yoBF2	Ang2O_CEED_19yoBF2_Grey74	171	87	84	0	0	Angry	127	74.269	Disgusted	5	2.92398	Arrogant	24	14.0351	Sarcastic	15	8.77193
Angry	19yoBF2	Ang3C_CEED_19yoBF2_Grey79	171	85	86	0	0	Angry	135	78.9474	Disgusted	8	4.67836	Arrogant	20	11.6959	Sarcastic	8	4.67836
Angry	19yoBF2	Ang4O_CEED_19yoBF2_Grey80	169	83	86	0	0	Angry	135	79.8817	Disgusted	2	1.18343	Arrogant	27	15.9763	Sarcastic	5	2.95858
Disgusted	20yoWM1	Dis1O_CEED_20yoWM1_Edited70.jpg	63	24	38	1	0	Disgusted	44	69.8413	Jealous	14	22.2222	Sad	2	3.1746	Panicked	3	4.7619
Disgusted	20yoWM1	Dis2O_CEED_20yoWM1_Edited75.jpg	63	25	37	1	0	Disgusted	47	74.6032	Jealous	10	15.873	Sad	2	3.1746	Panicked	4	6.34921
Disgusted	20yoWM1	Dis4O_CEED_20yoWM1_Edited54.jpg	59	24	34	1	0	Disgusted	32	54.2373	Jealous	17	28.8136	Sad	5	8.47458	Panicked	5	8.47458
Disgusted	20yoWM1	Dis5O_CEED_20yoWM1_Edited71.jpg	63	23	39	1	0	Disgusted	45	71.4286	Jealous	8	12.6984	Sad	4	6.34921	Panicked	6	9.52381
Disgusted	18yoWM2	Dis1O_CEED_18yoWM2_Edited70.jpg	61	23	37	1	0	Disgusted	43	70.4918	Jealous	8	13.1148	Sad	1	1.63934	Panicked	9	14.7541
Disgusted	18yoWM2	Dis2O_CEED_18yoWM2_Edited67.jpg	63	24	38	1	0	Disgusted	42	66.6667	Jealous	8	12.6984	Sad	3	4.7619	Panicked	10	15.873
Disgusted	18yoWM2	Dis3O_CEED_18yoWM2_Edited75.jpg	63	27	35	1	0	Disgusted	47	74.6032	Jealous	7	11.1111	Sad	3	4.7619	Panicked	6	9.52381
Disgusted	18yoWM2	Dis4O_CEED_18yoWM2_Edited73.jpg	63	23	39	1	0	Disgusted	46	73.0159	Jealous	7	11.1111	Sad	4	6.34921	Panicked	6	9.52381
Disgusted	18yoWM2	Dis5O_CEED_18yoWM2_Edited71.jpg	63	27	35	1	0	Disgusted	45	71.4286	Jealous	7	11.1111	Sad	2	3.1746	Panicked	9	14.2857
Disgusted	18yoWM2	Dis6O_CEED_18yoWM2_Edited71.jpg	65	27	37	1	0	Disgusted	46	70.7692	Jealous	13	20	Sad	3	4.61538	Panicked	3	4.61538
Disgusted	18yoWM2	Dis7O_CEED_18yoWM2_Edited73.jpg	63	24	38	1	0	Disgusted	46	73.0159	Jealous	6	9.52381	Sad	5	7.93651	Panicked	6	9.52381
Disgusted	27yoBM1	Dis2C_CEED_27yoBM1_Edited60.jpg	53	25	28	0	0	Disgusted	32	60.3774	Jealous	6	11.3208	Sad	8	15.0943	Panicked	7	13.2075
Disgusted	27yoBM1	Dis4O_CEED_27yoBM1_Edited87.jpg	54	27	27	0	0	Disgusted	47	87.037	Jealous	1	1.85185	Sad	1	1.85185	Panicked	5	9.25926
Disgusted	27yoBM1	Dis5O_CEED_27yoBM1_Edited77.jpg	53	26	27	0	0	Disgusted	41	77.3585	Jealous	4	7.54717	Sad	4	7.54717	Panicked	4	7.54717
Disgusted	19yoBM2	Dis1O_CEED_19yoBM2_Edited64.jpg	53	25	28	0	0	Disgusted	34	64.1509	Jealous	5	9.43396	Sad	5	9.43396	Panicked	9	16.9811
Disgusted	19yoBM2	Dis2O_CEED_19yoBM2_Edited52.jpg	56	27	29	0	0	Disgusted	29	51.7857	Jealous	5	8.92857	Sad	15	26.7857	Panicked	7	12.5
Disgusted	19yoBM2	Dis3O_CEED_19yoBM2_Edited65.jpg	52	26	26	0	0	Disgusted	34	65.3846	Jealous	5	9.61538	Sad	10	19.2308	Panicked	3	5.76923
Disgusted	19yoBM2	Dis5O_CEED_19yoBM2_Edited56.jpg	54	27	27	0	0	Disgusted	30	55.5556	Jealous	3	5.55556	Sad	7	12.963	Panicked	14	25.9259
Disgusted	19yoBM2	Dis6O_CEED_19yoBM2_Edited78.jpg	54	27	27	0	0	Disgusted	42	77.7778	Jealous	4	7.40741	Sad	4	7.40741	Panicked	4	7.40741
Disgusted	19yoWF1	Dis1O_CEED_19yoWF1_Grey80	331	173	154	0	4	Disgusted	264	79.7583	Jealous	29	8.76133	Sad	9	2.71903	Panicked	29	8.76133
Disgusted	19yoWF1	Dis2O_CEED_19yoWF1_Grey65	328	174	150	0	4	Disgusted	212	64.6341	Jealous	34	10.3659	Sad	20	6.09756	Panicked	62	18.9024
Disgusted	19yoWF1	Dis3O_CEED_19yoWF1_Grey78	167	83	84	0	0	Disgusted	130	77.8443	Jealous	21	12.5749	Sad	3	1.79641	Panicked	13	7.78443
Disgusted	19yoWF1	Dis4O_CEED_19yoWF1_Grey83	174	86	88	0	0	Disgusted	145	83.3333	Jealous	11	6.32184	Sad	12	6.89655	Panicked	6	3.44828
Disgusted	19yoWF1	Dis5O_CEED_19yoWF1_Grey78	172	84	88	0	0	Disgusted	134	77.907	Jealous	8	4.65116	Sad	18	10.4651	Panicked	12	6.97674
Disgusted	19yoBF2	Dis1O_CEED_19yoBF2_Grey57	173	86	87	0	0	Disgusted	98	56.6474	Jealous	10	5.78035	Sad	40	23.1214	Panicked	25	14.4509
Disgusted	19yoBF2	Dis2O_CEED_19yoBF2_Grey86	173	85	88	0	0	Disgusted	149	86.1272	Jealous	16	9.24855	Sad	2	1.15607	Panicked	6	3.46821
Fearful	20yoWM1	Fea1O_CEED_20yoWM1_Edited77.jpg	60	24	35	1	0	Fearful	46	76.6667	Sad	7	11.6667	Hateful	4	6.66667	Irritated	3	5
Fearful	20yoWM1	Fea2O_CEED_20yoWM1_Edited84.jpg	62	24	37	1	0	Fearful	52	83.871	Sad	3	4.83871	Hateful	2	3.22581	Irritated	5	8.06452
Fearful	20yoWM1	Fea3O_CEED_20yoWM1_Edited77.jpg	61	25	35	1	0	Fearful	47	77.0492	Sad	3	4.91803	Hateful	6	9.83607	Irritated	5	8.19672
Fearful	20yoWM1	Fea4O_CEED_20yoWM1_Edited77.jpg	65	26	38	1	0	Fearful	50	76.9231	Sad	3	4.61538	Hateful	5	7.69231	Irritated	7	10.7692
Fearful	20yoWM1	Fea5O_CEED_20yoWM1_Edited85.jpg	62	24	37	1	0	Fearful	53	85.4839	Sad	4	6.45161	Hateful	2	3.22581	Irritated	3	4.83871
Fearful	20yoWM1	Fea6O_CEED_20yoWM1_Edited79.jpg	62	25	36	1	0	Fearful	49	79.0323	Sad	0	0	Hateful	4	6.45161	Irritated	9	14.5161
Fearful	20yoWM1	Fea7O_CEED_20yoWM1_Edited84.jpg	62	24	37	1	0	Fearful	52	83.871	Sad	1	1.6129	Hateful	3	4.83871	Irritated	6	9.67742
Fearful	20yoWM1	Fea8O_CEED_20yoWM1_Edited87.jpg	62	25	36	1	0	Fearful	54	87.0968	Sad	2	3.22581	Hateful	3	4.83871	Irritated	3	4.83871
Fearful	20yoWM1	Fea9O_CEED_20yoWM1_Edited78.jpg	67	27	39	1	0	Fearful	52	77.6119	Sad	0	0	Hateful	6	8.95522	Irritated	9	13.4328
Fearful	18yoWM2	Fea1O_CEED_18yoWM2_Edited69.jpg	67	26	40	1	0	Fearful	46	68.6567	Sad	3	4.47761	Hateful	11	16.4179	Irritated	7	10.4478
Fearful	18yoWM2	Fea2O_CEED_18yoWM2_Edited77.jpg	64	27	36	1	0	Fearful	49	76.5625	Sad	1	1.5625	Hateful	6	9.375	Irritated	8	12.5
Fearful	18yoWM2	Fea3O_CEED_18yoWM2_Edited78.jpg	58	23	34	1	0	Fearful	45	77.5862	Sad	2	3.44828	Hateful	7	12.069	Irritated	4	6.89655
Fearful	18yoWM2	Fea4O_CEED_18yoWM2_Edited73.jpg	64	27	36	1	0	Fearful	47	73.4375	Sad	2	3.125	Hateful	8	12.5	Irritated	7	10.9375
Fearful	18yoWM2	Fea5O_CEED_18yoWM2_Edited78.jpg	63	25	37	1	0	Fearful	49	77.7778	Sad	2	3.1746	Hateful	6	9.52381	Irritated	6	9.52381
Fearful	18yoWM2	Fea6O_CEED_18yoWM2_Edited53.jpg	66	27	38	1	0	Fearful	35	53.0303	Sad	0	0	Hateful	12	18.1818	Irritated	19	28.7879
Fearful	18yoWM2	Fea7O_CEED_18yoWM2_Edited57.jpg	61	26	34	1	0	Fearful	35	57.377	Sad	2	3.27869	Hateful	10	16.3934	Irritated	14	22.9508
Fearful	18yoWM2	Fea8O_CEED_18yoWM2_Edited52.jpg	63	25	37	1	0	Fearful	33	52.381	Sad	2	3.1746	Hateful	14	22.2222	Irritated	14	22.2222
Fearful	27yoBM1	Fea1O_CEED_27yoBM1_Edited81.jpg	54	26	28	0	0	Fearful	44	81.4815	Sad	2	3.7037	Hateful	3	5.55556	Irritated	5	9.25926
Fearful	27yoBM1	Fea2C_CEED_27yoBM1_Edited74.jpg	53	26	27	0	0	Fearful	39	73.5849	Sad	2	3.77358	Hateful	5	9.43396	Irritated	7	13.2075
Fearful	27yoBM1	Fea3O_CEED_27yoBM1_Edited75.jpg	53	24	29	0	0	Fearful	40	75.4717	Sad	2	3.77358	Hateful	5	9.43396	Irritated	6	11.3208
Fearful	19yoBM2	Fea1O_CEED_19yoBM2_Edited79.jpg	52	25	27	0	0	Fearful	41	78.8462	Sad	2	3.84615	Hateful	4	7.69231	Irritated	5	9.61538
Fearful	19yoBM2	Fea2O_CEED_19yoBM2_Edited75.jpg	53	26	27	0	0	Fearful	40	75.4717	Sad	2	3.77358	Hateful	4	7.54717	Irritated	7	13.2075
Fearful	19yoBM2	Fea3O_CEED_19yoBM2_Edited88.jpg	58	28	30	0	0	Fearful	51	87.931	Sad	2	3.44828	Hateful	1	1.72414	Irritated	4	6.89655
Fearful	19yoBM2	Fea4O_CEED_19yoBM2_Edited82.jpg	56	28	28	0	0	Fearful	46	82.1429	Sad	2	3.57143	Hateful	3	5.35714	Irritated	5	8.92857
Fearful	19yoBM2	Fea5O_CEED_19yoBM2_Edited90.jpg	51	24	27	0	0	Fearful	46	90.1961	Sad	0	0	Hateful	2	3.92157	Irritated	3	5.88235
Fearful	19yoWF1	Fea2O_CEED_19yoWF1_Grey61	328	175	149	0	4	Fearful	201	61.2805	Sad	7	2.13415	Hateful	37	11.2805	Irritated	83	25.3049
Fearful	19yoWF1	Fea3O_CEED_19yoWF1_Grey57	331	178	149	0	4	Fearful	189	57.0997	Sad	8	2.41692	Hateful	48	14.5015	Irritated	86	25.9819
Fearful	19yoWF1	Fea4O_CEED_19yoWF1_Grey86	174	87	87	0	0	Fearful	150	86.2069	Sad	8	4.5977	Hateful	5	2.87356	Irritated	11	6.32184
Fearful	19yoWF1	Fea5O_CEED_19yoWF1_Grey88	169	83	86	0	0	Fearful	149	88.1657	Sad	7	4.14201	Hateful	5	2.95858	Irritated	8	4.73373
Fearful	19yoWF1	Fea6O_CEED_19yoWF1_Grey89	175	85	90	0	0	Fearful	156	89.1429	Sad	4	2.28571	Hateful	5	2.85714	Irritated	10	5.71429
Fearful	19yoWF1	Fea7O_CEED_19yoWF1_Grey91	174	86	88	0	0	Fearful	158	90.8046	Sad	6	3.44828	Hateful	5	2.87356	Irritated	5	2.87356
Fearful	19yoWF1	Fea8O_CEED_19yoWF1_Grey88	170	84	86	0	0	Fearful	150	88.2353	Sad	4	2.35294	Hateful	3	1.76471	Irritated	13	7.64706
Fearful	21yoWF2	Fea1O_CEED_21yoWF2_Grey90	320	172	144	0	4	Fearful	289	90.3125	Sad	3	0.9375	Hateful	7	2.1875	Irritated	21	6.5625
Fearful	21yoWF2	Fea2C_CEED_21yoWF2_Grey66	321	172	145	0	4	Fearful	213	66.3551	Sad	37	11.5265	Hateful	25	7.78816	Irritated	46	14.3302
Fearful	24yoBF1	Fea1O_CEED_24yoBF1_Edited73.jpg	64	25	39	0	0	Fearful	47	73.4375	Sad	2	3.125	Hateful	4	6.25	Irritated	11	17.1875
Fearful	24yoBF1	Fea2O_CEED_24yoBF1_Edited83.jpg	69	28	41	0	0	Fearful	57	82.6087	Sad	0	0	Hateful	5	7.24638	Irritated	7	10.1449
Fearful	24yoBF1	Fea3O_CEED_24yoBF1_Edited59.jpg	61	23	38	0	0	Fearful	36	59.0164	Sad	3	4.91803	Hateful	4	6.55738	Irritated	18	29.5082
Fearful	24yoBF1	Fea4O_CEED_24yoBF1_Edited73.jpg	63	23	40	0	0	Fearful	46	73.0159	Sad	2	3.1746	Hateful	2	3.1746	Irritated	13	20.6349
Fearful	24yoBF1	Fea5O_CEED_24yoBF1_Edited67.jpg	61	25	36	0	0	Fearful	41	67.2131	Sad	2	3.27869	Hateful	5	8.19672	Irritated	13	21.3115
Fearful	24yoBF1	Fea6O_CEED_24yoBF1_Edited67.jpg	61	24	37	0	0	Fearful	41	67.2131	Sad	5	8.19672	Hateful	4	6.55738	Irritated	11	18.0328
Fearful	24yoBF1	Fea7O_CEED_24yoBF1_Edited72.jpg	58	22	36	0	0	Fearful	42	72.4138	Sad	3	5.17241	Hateful	3	5.17241	Irritated	10	17.2414
Fearful	24yoBF1	Fea8O_CEED_24yoBF1_Edited59.jpg	63	25	38	0	0	Fearful	37	58.7302	Sad	2	3.1746	Hateful	5	7.93651	Irritated	19	30.1587
Fearful	24yoBF1	Fea9O_CEED_24yoBF1_Edited70.jpg	60	22	38	0	0	Fearful	42	70	Sad	0	0	Hateful	7	11.6667	Irritated	11	18.3333
Fearful	24yoBF1	Fea10O_CEED_24yoBF1_Edited77.jpg	64	24	40	0	0	Fearful	49	76.5625	Sad	4	6.25	Hateful	4	6.25	Irritated	7	10.9375
Fearful	24yoBF1	Fea11O_CEED_24yoBF1_Edited83.jpg	63	27	36	0	0	Fearful	52	82.5397	Sad	2	3.1746	Hateful	2	3.1746	Irritated	7	11.1111
Fearful	19yoBF2	Fea1O_CEED_19yoBF2_Grey82	171	84	87	0	0	Fearful	140	81.8713	Sad	3	1.75439	Hateful	9	5.26316	Irritated	19	11.1111
Fearful	19yoBF2	Fea2O_CEED_19yoBF2_Grey93	171	85	86	0	0	Fearful	159	92.9825	Sad	6	3.50877	Hateful	4	2.33918	Irritated	2	1.16959
Fearful	19yoBF2	Fea3O_CEED_19yoBF2_Grey86	168	83	85	0	0	Fearful	144	85.7143	Sad	1	0.595238	Hateful	10	5.95238	Irritated	13	7.7381
Happy	20yoWM1	Hap1O_CEED_20yoWM1_Edited69.jpg	59	24	34	1	0	Happy	41	69.4915	Surprised	1	1.69492	Desirous	3	5.08475	Playful	14	23.7288
Happy	20yoWM1	Hap2O_CEED_20yoWM1_Edited75.jpg	65	24	40	1	0	Happy	49	75.3846	Surprised	2	3.07692	Desirous	0	0	Playful	14	21.5385
Happy	20yoWM1	Hap3O_CEED_20yoWM1_Edited68.jpg	60	24	35	1	0	Happy	41	68.3333	Surprised	3	5	Desirous	0	0	Playful	16	26.6667
Happy	20yoWM1	Hap4O_CEED_20yoWM1_Edited52.jpg	67	26	40	1	0	Happy	35	52.2388	Surprised	6	8.95522	Desirous	3	4.47761	Playful	23	34.3284
Happy	20yoWM1	Hap5C_CEED_20yoWM1_Edited56.jpg	61	23	37	1	0	Happy	34	55.7377	Surprised	1	1.63934	Desirous	5	8.19672	Playful	21	34.4262
Happy	20yoWM1	Hap6C_CEED_20yoWM1_Edited78.jpg	63	25	37	1	0	Happy	49	77.7778	Surprised	1	1.5873	Desirous	3	4.7619	Playful	10	15.873
Happy	20yoWM1	Hap7C_CEED_20yoWM1_Edited59.jpg	61	26	34	1	0	Happy	36	59.0164	Surprised	2	3.27869	Desirous	2	3.27869	Playful	21	34.4262
Happy	20yoWM1	Hap8C_CEED_20yoWM1_Edited61.jpg	62	24	37	1	0	Happy	38	61.2903	Surprised	2	3.22581	Desirous	5	8.06452	Playful	17	27.4194
Happy	18yoWM2	Hap1O_CEED_18yoWM2_Edited83.jpg	63	23	39	1	0	Happy	52	82.5397	Surprised	2	3.1746	Desirous	1	1.5873	Playful	8	12.6984
Happy	18yoWM2	Hap2O_CEED_18yoWM2_Edited88.jpg	60	24	35	1	0	Happy	53	88.3333	Surprised	0	0	Desirous	0	0	Playful	7	11.6667
Happy	18yoWM2	Hap3O_CEED_18yoWM2_Edited77.jpg	61	23	37	1	0	Happy	47	77.0492	Surprised	0	0	Desirous	0	0	Playful	14	22.9508
Happy	18yoWM2	Hap4C_CEED_18yoWM2_Edited79.jpg	61	24	36	1	0	Happy	48	78.6885	Surprised	1	1.63934	Desirous	3	4.91803	Playful	9	14.7541
Happy	18yoWM2	Hap5C_CEED_18yoWM2_Edited75.jpg	61	25	35	1	0	Happy	46	75.4098	Surprised	3	4.91803	Desirous	1	1.63934	Playful	11	18.0328
Happy	18yoWM2	Hap6C_CEED_18yoWM2_Edited79.jpg	63	25	37	1	0	Happy	50	79.3651	Surprised	1	1.5873	Desirous	2	3.1746	Playful	10	15.873
Happy	27yoBM1	Hap1O_CEED_27yoBM1_Edited57.jpg	54	25	29	0	0	Happy	31	57.4074	Surprised	4	7.40741	Desirous	4	7.40741	Playful	15	27.7778
Happy	27yoBM1	Hap2O_CEED_27yoBM1_Edited69.jpg	51	24	27	0	0	Happy	35	68.6275	Surprised	2	3.92157	Desirous	4	7.84314	Playful	10	19.6078
Happy	27yoBM1	Hap3O_CEED_27yoBM1_Edited76.jpg	54	26	28	0	0	Happy	41	75.9259	Surprised	0	0	Desirous	2	3.7037	Playful	11	20.3704
Happy	27yoBM1	Hap4C_CEED_27yoBM1_Edited61.jpg	56	28	28	0	0	Happy	34	60.7143	Surprised	1	1.78571	Desirous	5	8.92857	Playful	16	28.5714
Happy	27yoBM1	Hap5O_CEED_27yoBM1_Edited67.jpg	55	27	28	0	0	Happy	37	67.2727	Surprised	8	14.5455	Desirous	1	1.81818	Playful	9	16.3636
Happy	27yoBM1	Hap6O_CEED_27yoBM1_Edited81.jpg	57	27	30	0	0	Happy	46	80.7018	Surprised	1	1.75439	Desirous	3	5.26316	Playful	7	12.2807
Happy	27yoBM1	Hap7O_CEED_27yoBM1_Edited83.jpg	52	24	28	0	0	Happy	43	82.6923	Surprised	2	3.84615	Desirous	2	3.84615	Playful	5	9.61538
Happy	27yoBM1	Hap8O_CEED_27yoBM1_Edited73.jpg	56	28	28	0	0	Happy	41	73.2143	Surprised	1	1.78571	Desirous	0	0	Playful	14	25
Happy	27yoBM1	Hap9O_CEED_27yoBM1_Edited78.jpg	55	28	27	0	0	Happy	43	78.1818	Surprised	1	1.81818	Desirous	2	3.63636	Playful	9	16.3636
Happy	27yoBM1	Hap10C_CEED_27yoBM1_Edited64.jpg	56	28	28	0	0	Happy	36	64.2857	Surprised	2	3.57143	Desirous	7	12.5	Playful	11	19.6429
Happy	27yoBM1	Hap11C_CEED_27yoBM1_Edited60.jpg	52	26	26	0	0	Happy	31	59.6154	Surprised	3	5.76923	Desirous	3	5.76923	Playful	15	28.8462
Happy	19yoBM2	Hap1O_CEED_19yoBM2_Edited81.jpg	52	25	27	0	0	Happy	42	80.7692	Surprised	0	0	Desirous	2	3.84615	Playful	8	15.3846
Happy	19yoBM2	Hap2O_CEED_19yoBM2_Edited83.jpg	52	26	26	0	0	Happy	43	82.6923	Surprised	2	3.84615	Desirous	1	1.92308	Playful	6	11.5385
Happy	19yoBM2	Hap3O_CEED_19yoBM2_Edited80.jpg	54	27	27	0	0	Happy	43	79.6296	Surprised	3	5.55556	Desirous	0	0	Playful	8	14.8148
Happy	19yoBM2	Hap4O_CEED_19yoBM2_Edited82.jpg	55	28	27	0	0	Happy	45	81.8182	Surprised	1	1.81818	Desirous	3	5.45455	Playful	6	10.9091
Happy	19yoBM2	Hap5C_CEED_19yoBM2_Edited68.jpg	53	26	27	0	0	Happy	36	67.9245	Surprised	1	1.88679	Desirous	4	7.54717	Playful	12	22.6415
Happy	19yoBM2	Hap6C_CEED_19yoBM2_Edited65.jpg	55	26	29	0	0	Happy	36	65.4545	Surprised	1	1.81818	Desirous	2	3.63636	Playful	16	29.0909
Happy	19yoBM2	Hap7C_CEED_19yoBM2_Edited61.jpg	54	27	27	0	0	Happy	33	61.1111	Surprised	1	1.85185	Desirous	5	9.25926	Playful	15	27.7778
Happy	19yoBM2	Hap8C_CEED_19yoBM2_Edited57.jpg	51	24	27	0	0	Happy	29	56.8627	Surprised	6	11.7647	Desirous	2	3.92157	Playful	14	27.451
Happy	19yoWF1	Hap1O_CEED_19yoWF1_Grey81	332	177	151	0	4	Happy	270	81.3253	Surprised	9	2.71084	Desirous	5	1.50602	Playful	48	14.4578
Happy	19yoWF1	Hap2O_CEED_19yoWF1_Grey80	325	172	149	0	4	Happy	261	80.3077	Surprised	11	3.38462	Desirous	9	2.76923	Playful	44	13.5385
Happy	19yoWF1	Hap3C_CEED_19yoWF1_Grey70	168	82	86	0	0	Happy	117	69.6429	Surprised	4	2.38095	Desirous	4	2.38095	Playful	43	25.5952
Happy	19yoWF1	Hap4C_CEED_19yoWF1_Grey69	174	87	87	0	0	Happy	120	68.9655	Surprised	8	4.5977	Desirous	8	4.5977	Playful	38	21.8391
Happy	21yoWF2	Hap1O_CEED_21yoWF2_Grey80	333	178	151	0	4	Happy	267	80.1802	Surprised	11	3.3033	Desirous	6	1.8018	Playful	49	14.7147
Happy	21yoWF2	Hap2O_CEED_21yoWF2_Grey77	331	178	149	0	4	Happy	255	77.0393	Surprised	7	2.1148	Desirous	4	1.20846	Playful	65	19.6375
Happy	24yoBF1	Hap1O_CEED_24yoBF1_Edited77	62	23	39	0	0	Happy	48	77.4194	Surprised	5	8.06452	Desirous	5	8.06452	Playful	4	6.45161
Happy	24yoBF1	Hap2O_CEED_24yoBF1_Edited77	62	26	36	0	0	Happy	48	77.4194	Surprised	3	4.83871	Desirous	0	0	Playful	11	17.7419
Happy	24yoBF1	Hap3O_CEED_24yoBF1_Edited65	63	25	38	0	0	Happy	41	65.0794	Surprised	2	3.1746	Desirous	2	3.1746	Playful	18	28.5714
Happy	24yoBF1	Hap4O_CEED_24yoBF1_Edited74	61	26	35	0	0	Happy	45	73.7705	Surprised	1	1.63934	Desirous	3	4.91803	Playful	12	19.6721
Happy	24yoBF1	Hap6O_CEED_24yoBF1_Edited57	63	24	39	0	0	Happy	36	57.1429	Surprised	3	4.7619	Desirous	2	3.1746	Playful	22	34.9206
Happy	24yoBF1	Hap7O_CEED_24yoBF1_Edited61	62	23	39	0	0	Happy	38	61.2903	Surprised	6	9.67742	Desirous	1	1.6129	Playful	17	27.4194
Happy	24yoBF1	Hap10C_CEED_24yoBF1_Edited51	63	25	38	0	0	Happy	32	50.7937	Surprised	4	6.34921	Desirous	6	9.52381	Playful	21	33.3333
Happy	19yoBF2	Hap1O_CEED_19yoBF2_Grey59.jpg	170	83	87	0	0	Happy	101	59.4118	Surprised	30	17.6471	Desirous	1	0.588235	Playful	38	22.3529
Happy	19yoBF2	Hap2O_CEED_19yoBF2_Grey84.jpg	178	89	89	0	0	Happy	149	83.7079	Surprised	3	1.68539	Desirous	3	1.68539	Playful	23	12.9213
Happy	19yoBF2	Hap3O_CEED_19yoBF2_Grey80.jpg	168	80	88	0	0	Happy	134	79.7619	Surprised	2	1.19048	Desirous	4	2.38095	Playful	28	16.6667
Sad	20yoWM1	Sad1C_CEED_20yoWM1_Edited73.jpg	64	23	40	1	0	Sad	47	73.4375	Terrified	1	1.5625	Angry	3	4.6875	Indifferent	13	20.3125
Sad	20yoWM1	Sad2C_CEED_20yoWM1_Edited59.jpg	61	23	37	1	0	Sad	36	59.0164	Terrified	6	9.83607	Angry	3	4.91803	Indifferent	16	26.2295
Sad	20yoWM1	Sad3C_CEED_20yoWM1_Edited62.jpg	63	24	38	1	0	Sad	39	61.9048	Terrified	4	6.34921	Angry	2	3.1746	Indifferent	18	28.5714
Sad	20yoWM1	Sad4C_CEED_20yoWM1_Edited82.jpg	62	25	36	1	0	Sad	51	82.2581	Terrified	4	6.45161	Angry	3	4.83871	Indifferent	4	6.45161
Sad	20yoWM1	Sad5C_CEED_20yoWM1_Edited75.jpg	65	25	39	1	0	Sad	49	75.3846	Terrified	6	9.23077	Angry	2	3.07692	Indifferent	8	12.3077
Sad	18yoWM2	Sad1C_CEED_18yoWM2_Edited76.jpg	63	26	36	1	0	Sad	48	76.1905	Terrified	7	11.1111	Angry	5	7.93651	Indifferent	3	4.7619
Sad	18yoWM2	Sad2C_CEED_18yoWM2_Edited73.jpg	63	26	36	1	0	Sad	46	73.0159	Terrified	7	11.1111	Angry	6	9.52381	Indifferent	4	6.34921
Sad	18yoWM2	Sad3C_CEED_18yoWM2_Edited74.jpg	66	27	38	1	0	Sad	49	74.2424	Terrified	6	9.09091	Angry	8	12.1212	Indifferent	3	4.54545
Sad	18yoWM2	Sad4C_CEED_18yoWM2_Edited78.jpg	67	26	40	1	0	Sad	52	77.6119	Terrified	5	7.46269	Angry	4	5.97015	Indifferent	6	8.95522
Sad	18yoWM2	Sad5C_CEED_18yoWM2_Edited81.jpg	67	27	39	1	0	Sad	54	80.597	Terrified	5	7.46269	Angry	0	0	Indifferent	8	11.9403
Sad	18yoWM2	Sad6C_CEED_18yoWM2_Edited78.jpg	63	26	36	1	0	Sad	49	77.7778	Terrified	6	9.52381	Angry	2	3.1746	Indifferent	6	9.52381
Sad	18yoWM2	Sad7C_CEED_18yoWM2_Edited80.jpg	65	26	38	1	0	Sad	52	80	Terrified	4	6.15385	Angry	4	6.15385	Indifferent	5	7.69231
Sad	27yoBM1	Sad2C_CEED_27yoBM1_Edited88.jpg	52	25	27	0	0	Sad	46	88.4615	Terrified	5	9.61538	Angry	1	1.92308	Indifferent	0	0
Sad	27yoBM1	Sad3C_CEED_27yoBM1_Edited91.jpg	53	27	26	0	0	Sad	48	90.566	Terrified	2	3.77358	Angry	1	1.88679	Indifferent	2	3.77358
Sad	27yoBM1	Sad4C_CEED_27yoBM1_Edited89.jpg	53	26	27	0	0	Sad	47	88.6792	Terrified	1	1.88679	Angry	1	1.88679	Indifferent	4	7.54717
Sad	27yoBM1	Sad5O_CEED_27yoBM1_Edited80.jpg	55	27	28	0	0	Sad	44	80	Terrified	5	9.09091	Angry	1	1.81818	Indifferent	5	9.09091
Sad	27yoBM1	Sad6C_CEED_27yoBM1_Edited79.jpg	53	26	27	0	0	Sad	42	79.2453	Terrified	4	7.54717	Angry	3	5.66038	Indifferent	4	7.54717
Sad	27yoBM1	Sad7O_CEED_27yoBM1_Edited77.jpg	57	27	30	0	0	Sad	44	77.193	Terrified	6	10.5263	Angry	2	3.50877	Indifferent	5	8.77193
Sad	27yoBM1	Sad8O_CEED_27yoBM1_Edited72.jpg	54	26	28	0	0	Sad	39	72.2222	Terrified	13	24.0741	Angry	1	1.85185	Indifferent	1	1.85185
Sad	19yoBM2	Sad1C_CEED_19yoBM2_Edited75.jpg	55	26	29	0	0	Sad	41	74.5455	Terrified	6	10.9091	Angry	6	10.9091	Indifferent	2	3.63636
Sad	19yoBM2	Sad2C_CEED_19yoBM2_Edited69.jpg	54	27	27	0	0	Sad	37	68.5185	Terrified	2	3.7037	Angry	3	5.55556	Indifferent	12	22.2222
Sad	19yoBM2	Sad3C_CEED_19yoBM2_Edited55.jpg	55	26	29	0	0	Sad	30	54.5455	Terrified	4	7.27273	Angry	2	3.63636	Indifferent	19	34.5455
Sad	19yoBM2	Sad4C_CEED_19yoBM2_Edited62.jpg	55	26	29	0	0	Sad	34	61.8182	Terrified	2	3.63636	Angry	1	1.81818	Indifferent	18	32.7273
Sad	19yoWF1	Sad1C_CEED_19yoWF1_Grey72	330	175	151	0	4	Sad	238	72.1212	Terrified	30	9.09091	Angry	37	11.2121	Indifferent	25	7.57576
Sad	19yoWF1	Sad2C_CEED_19yoWF1_Grey54	327	176	147	0	4	Sad	175	53.5168	Terrified	24	7.33945	Angry	64	19.5719	Indifferent	64	19.5719
Sad	19yoWF1	Sad3C_CEED_19yoWF1_Grey66	325	170	151	0	4	Sad	216	66.4615	Terrified	29	8.92308	Angry	34	10.4615	Indifferent	46	14.1538
Sad	19yoWF1	Sad4C_CEED_19yoWF1_Grey78	170	84	86	0	0	Sad	132	77.6471	Terrified	13	7.64706	Angry	6	3.52941	Indifferent	19	11.1765
Sad	19yoWF1	Sad5C_CEED_19yoWF1_Grey88	170	86	84	0	0	Sad	149	87.6471	Terrified	10	5.88235	Angry	2	1.17647	Indifferent	9	5.29412
Sad	19yoWF1	Sad6C_CEED_19yoWF1_Grey87	174	86	88	0	0	Sad	152	87.3563	Terrified	3	1.72414	Angry	9	5.17241	Indifferent	10	5.74713
Sad	19yoWF1	Sad7C_CEED_19yoWF1_Grey74	171	86	85	0	0	Sad	126	73.6842	Terrified	3	1.75439	Angry	2	1.16959	Indifferent	40	23.3918
Sad	19yoWF1	Sad8C_CEED_19yoWF1_Grey81	172	84	88	0	0	Sad	139	80.814	Terrified	10	5.81395	Angry	0	0	Indifferent	23	13.3721
Sad	19yoBF2	Sad1C_CEED_19yoBF2_Grey59	174	87	87	0	0	Sad	102	58.6207	Terrified	9	5.17241	Angry	4	2.29885	Indifferent	59	33.908
Sad	19yoBF2	Sad2C_CEED_19yoBF2_Grey61	170	84	86	0	0	Sad	103	60.5882	Terrified	10	5.88235	Angry	16	9.41176	Indifferent	41	24.1176
Surprised	20yoWM1	Sur1O_CEED_20yoWM1_Edited68.jpg	65	24	40	1	0	Surprised	44	67.6923	Encouraging	6	9.23077	Affectionate	2	3.07692	Happy	13	20
Surprised	20yoWM1	Sur2O_CEED_20yoWM1_Edited61.jpg	59	23	35	1	0	Surprised	36	61.0169	Encouraging	3	5.08475	Affectionate	2	3.38983	Happy	18	30.5085
Surprised	20yoWM1	Sur3O_CEED_20yoWM1_Edited63.jpg	60	24	35	1	0	Surprised	38	63.3333	Encouraging	6	10	Affectionate	2	3.33333	Happy	14	23.3333
Surprised	20yoWM1	Sur4O_CEED_20yoWM1_Edited66.jpg	62	24	37	1	0	Surprised	41	66.129	Encouraging	7	11.2903	Affectionate	3	4.83871	Happy	11	17.7419
Surprised	20yoWM1	Sur5O_CEED_20yoWM1_Edited89.jpg	65	26	38	1	0	Surprised	58	89.2308	Encouraging	1	1.53846	Affectionate	3	4.61538	Happy	3	4.61538
Surprised	20yoWM1	Sur6O_CEED_20yoWM1_Edited84.jpg	62	24	37	1	0	Surprised	52	83.871	Encouraging	2	3.22581	Affectionate	4	6.45161	Happy	4	6.45161
Surprised	20yoWM1	Sur7O_CEED_20yoWM1_Edited90.jpg	62	26	35	1	0	Surprised	56	90.3226	Encouraging	1	1.6129	Affectionate	2	3.22581	Happy	3	4.83871
Surprised	20yoWM1	Sur8O_CEED_20yoWM1_Edited95.jpg	64	25	38	1	0	Surprised	61	95.3125	Encouraging	1	1.5625	Affectionate	2	3.125	Happy	0	0
Surprised	18yoWM2	Sur1O_CEED_18yoWM2_Edited65.jpg	60	25	34	1	0	Surprised	39	65	Encouraging	3	5	Affectionate	1	1.66667	Happy	17	28.3333
Surprised	18yoWM2	Sur2O_CEED_18yoWM2_Edited58.jpg	66	25	40	1	0	Surprised	38	57.5758	Encouraging	3	4.54545	Affectionate	0	0	Happy	25	37.8788
Surprised	18yoWM2	Sur4O_CEED_18yoWM2_Edited85.jpg	61	25	35	1	0	Surprised	52	85.2459	Encouraging	7	11.4754	Affectionate	1	1.63934	Happy	1	1.63934
Surprised	18yoWM2	Sur6O_CEED_18yoWM2_Edited77.jpg	64	24	39	1	0	Surprised	49	76.5625	Encouraging	8	12.5	Affectionate	2	3.125	Happy	5	7.8125
Surprised	18yoWM2	Sur7O_CEED_18yoWM2_Edited83.jpg	64	24	39	1	0	Surprised	53	82.8125	Encouraging	4	6.25	Affectionate	5	7.8125	Happy	2	3.125
Surprised	18yoWM2	Sur8O_CEED_18yoWM2_Edited79.jpg	63	26	36	1	0	Surprised	50	79.3651	Encouraging	6	9.52381	Affectionate	4	6.34921	Happy	3	4.7619
Surprised	27yoBM1	Sur1O_CEED_27yoBM1_Edited62.jpg	55	26	29	0	0	Surprised	34	61.8182	Encouraging	3	5.45455	Affectionate	0	0	Happy	18	32.7273
Surprised	27yoBM1	Sur2O_CEED_27yoBM1_Edited83.jpg	54	26	28	0	0	Surprised	45	83.3333	Encouraging	3	5.55556	Affectionate	4	7.40741	Happy	2	3.7037
Surprised	19yoBM2	Sur1O_CEED_19yoBM2_Edited91.jpg	57	28	29	0	0	Surprised	52	91.2281	Encouraging	2	3.50877	Affectionate	2	3.50877	Happy	1	1.75439
Surprised	19yoBM2	Sur2O_CEED_19yoBM2_Edited88.jpg	52	25	27	0	0	Surprised	46	88.4615	Encouraging	4	7.69231	Affectionate	1	1.92308	Happy	1	1.92308
Surprised	19yoBM2	Sur3O_CEED_19yoBM2_Edited68.jpg	56	26	30	0	0	Surprised	38	67.8571	Encouraging	2	3.57143	Affectionate	3	5.35714	Happy	13	23.2143
Surprised	19yoBM2	Sur4O_CEED_19yoBM2_Edited70.jpg	54	26	28	0	0	Surprised	38	70.3704	Encouraging	1	1.85185	Affectionate	2	3.7037	Happy	13	24.0741
Surprised	19yoBM2	Sur5O_CEED_19yoBM2_Edited66.jpg	56	26	30	0	0	Surprised	37	66.0714	Encouraging	4	7.14286	Affectionate	0	0	Happy	15	26.7857
Surprised	19yoBM2	Sur6O_CEED_19yoBM2_Edited95.jpg	55	26	29	0	0	Surprised	52	94.5455	Encouraging	1	1.81818	Affectionate	1	1.81818	Happy	1	1.81818
Surprised	19yoBM2	Sur7O_CEED_19yoBM2_Edited91.jpg	55	27	28	0	0	Surprised	50	90.9091	Encouraging	3	5.45455	Affectionate	1	1.81818	Happy	1	1.81818
Surprised	19yoWF1	Sur1O_CEED_19yoWF1_Grey88	328	171	153	0	4	Surprised	289	88.1098	Encouraging	9	2.7439	Affectionate	9	2.7439	Happy	21	6.40244
Surprised	19yoWF1	Sur2O_CEED_19yoWF1_Grey58	322	170	148	0	4	Surprised	187	58.0745	Encouraging	72	22.3602	Affectionate	45	13.9752	Happy	18	5.59006
Surprised	19yoWF1	Sur3O_CEED_19yoWF1_Grey80	324	170	150	0	4	Surprised	260	80.2469	Encouraging	15	4.62963	Affectionate	7	2.16049	Happy	42	12.963
Surprised	19yoWF1	Sur4O_CEED_19yoWF1_Grey76	168	82	86	0	0	Surprised	128	76.1905	Encouraging	7	4.16667	Affectionate	5	2.97619	Happy	28	16.6667
Surprised	19yoWF1	Sur5O_CEED_19yoWF1_Grey93	172	83	89	0	0	Surprised	160	93.0233	Encouraging	5	2.90698	Affectionate	2	1.16279	Happy	5	2.90698
Surprised	19yoWF1	Sur6O_CEED_19yoWF1_Grey93	174	84	90	0	0	Surprised	161	92.5287	Encouraging	4	2.29885	Affectionate	3	1.72414	Happy	6	3.44828
Surprised	19yoWF1	Sur7O_CEED_19yoWF1_Grey90	168	82	86	0	0	Surprised	152	90.4762	Encouraging	8	4.7619	Affectionate	6	3.57143	Happy	2	1.19048
Surprised	21yoWF2	Sur1O_CEED_21yoWF2_Grey77	323	171	148	0	4	Surprised	250	77.3994	Encouraging	13	4.02477	Affectionate	13	4.02477	Happy	47	14.5511
Surprised	21yoWF2	Sur2O_CEED_21yoWF2_Grey85	330	175	151	0	4	Surprised	281	85.1515	Encouraging	17	5.15152	Affectionate	17	5.15152	Happy	15	4.54545
Surprised	21yoWF2	Sur3O_CEED_21yoWF2_Grey90	331	175	152	0	4	Surprised	298	90.0302	Encouraging	12	3.62538	Affectionate	10	3.02115	Happy	11	3.32326
Surprised	24yoBF1	Sur1O_CEED_24yoBF1_Edited92	62	24	38	0	0	Surprised	57	91.9355	Encouraging	1	1.6129	Affectionate	1	1.6129	Happy	3	4.83871
Surprised	24yoBF1	Sur2O_CEED_24yoBF1_Edited93	61	23	38	0	0	Surprised	57	93.4426	Encouraging	1	1.63934	Affectionate	2	3.27869	Happy	1	1.63934
Surprised	24yoBF1	Sur3O_CEED_24yoBF1_Edited84	61	24	37	0	0	Surprised	51	83.6066	Encouraging	7	11.4754	Affectionate	1	1.63934	Happy	2	3.27869
Surprised	24yoBF1	Sur4O_CEED_24yoBF1_Edited89	64	26	38	0	0	Surprised	57	89.0625	Encouraging	3	4.6875	Affectionate	3	4.6875	Happy	1	1.5625
Surprised	24yoBF1	Sur5O_CEED_24yoBF1_Edited80	64	25	39	0	0	Surprised	51	79.6875	Encouraging	6	9.375	Affectionate	2	3.125	Happy	5	7.8125
Surprised	24yoBF1	Sur6O_CEED_24yoBF1_Edited85	61	23	38	0	0	Surprised	52	85.2459	Encouraging	5	8.19672	Affectionate	2	3.27869	Happy	2	3.27869
Surprised	24yoBF1	Sur7O_CEED_24yoBF1_Edited56	61	23	38	0	0	Surprised	34	55.7377	Encouraging	2	3.27869	Affectionate	0	0	Happy	25	40.9836
Surprised	24yoBF1	Sur11O_CEED_24yoBF1_Edited50	64	25	39	0	0	Surprised	32	50	Encouraging	3	4.6875	Affectionate	1	1.5625	Happy	28	43.75
Surprised	24yoBF1	Sur12O_CEED_24yoBF1_Edited66	64	26	38	0	0	Surprised	42	65.625	Encouraging	4	6.25	Affectionate	4	6.25	Happy	14	21.875
Surprised	19yoBF2	Sur1O_CEED_19yoBF2_Grey92	174	88	86	0	0	Surprised	160	91.954	Encouraging	4	2.29885	Affectionate	5	2.87356	Happy	5	2.87356
Surprised	19yoBF2	Sur2O_CEED_19yoBF2_Grey93	168	81	87	0	0	Surprised	157	93.4524	Encouraging	4	2.38095	Affectionate	6	3.57143	Happy	1	0.595238

## Sheet: Complex
Expression	Actor	Stimulus File Name	# of Raters	# of Males	# of Females	# of Gender Non-Conforming	Gender Not Provided	Target Answer Choice	# Target Response	% Target Response	Distractor 1	# Chose Distractor 1	% Chose Distractor 1	Distractor 2	# Chose Distractor 2	% Chose Distractor 2	Distractor 3	# Chose Distractor 3	% Chose Distractor 3
Affectionate	20yoWM1	Aff1C_CEED_20yoWM1_Edited61.jpg	69	27	41	1	0	Affectionate	42	60.8696	Surpised	3	4.34783	Excited	7	10.1449	Pensive	17	24.6377
Affectionate	20yoWM1	Aff2C_CEED_20yoWM1_Edited60.jpg	62	26	35	1	0	Affectionate	37	59.6774	Surpised	6	9.67742	Excited	2	3.22581	Pensive	17	27.4194
Affectionate	20yoWM1	Aff3C_CEED_20yoWM1_Edited51.jpg	65	24	40	1	0	Affectionate	33	50.7692	Surpised	6	9.23077	Excited	7	10.7692	Pensive	19	29.2308
Affectionate	20yoWM1	Aff4C_CEED_20yoWM1_Edited64.jpg	56	22	33	1	0	Affectionate	36	64.2857	Surpised	3	5.35714	Excited	5	8.92857	Pensive	12	21.4286
Affectionate	18yoWM2	Aff1C_CEED_18yoWM2_Edited67.jpg	63	23	39	1	0	Affectionate	42	66.6667	Surpised	2	3.1746	Excited	9	14.2857	Pensive	10	15.873
Affectionate	18yoWM2	Aff2C_CEED_18yoWM2_Edited75.jpg	64	27	36	1	0	Affectionate	48	75	Surpised	4	6.25	Excited	7	10.9375	Pensive	5	7.8125
Affectionate	18yoWM2	Aff3C_CEED_18yoWM2_Edited68.jpg	62	25	36	1	0	Affectionate	42	67.7419	Surpised	1	1.6129	Excited	8	12.9032	Pensive	11	17.7419
Affectionate	18yoWM2	Aff4C_CEED_18yoWM2_Edited65.jpg	62	25	36	1	0	Affectionate	40	64.5161	Surpised	3	4.83871	Excited	11	17.7419	Pensive	8	12.9032
Affectionate	18yoWM2	Aff5C_CEED_18yoWM2_Edited68.jpg	63	25	37	1	0	Affectionate	43	68.254	Surpised	2	3.1746	Excited	9	14.2857	Pensive	9	14.2857
Affectionate	18yoWM2	Aff6C_CEED_18yoWM2_Edited73.jpg	63	26	36	1	0	Affectionate	46	73.0159	Surpised	4	6.34921	Excited	8	12.6984	Pensive	5	7.93651
Affectionate	18yoWM2	Aff7C_CEED_18yoWM2_Edited58.jpg	62	25	36	1	0	Affectionate	36	58.0645	Surpised	4	6.45161	Excited	15	24.1935	Pensive	7	11.2903
Affectionate	18yoWM2	Aff8O_CEED_18yoWM2_Edited60.jpg	67	26	40	1	0	Affectionate	40	59.7015	Surpised	5	7.46269	Excited	12	17.9104	Pensive	10	14.9254
Affectionate	27yoBM1	Aff2O_CEED_27yoBM1_Edited63.jpg	52	25	27	0	0	Affectionate	33	63.4615	Surprised	4	7.69231	Excited	3	5.76923	Pensive	12	23.0769
Affectionate	27yoBM1	Aff3O_CEED_27yoBM1_Edited62.jpg	55	27	28	0	0	Affectionate	34	61.8182	Surprised	3	5.45455	Excited	13	23.6364	Pensive	5	9.09091
Affectionate	27yoBM1	Aff4O_CEED_27yoBM1_Edited60.jpg	53	25	28	0	0	Affectionate	32	60.3774	Surprised	5	9.43396	Excited	13	24.5283	Pensive	3	5.66038
Affectionate	27yoBM1	Aff5O_CEED_27yoBM1_Edited75.jpg	53	25	28	0	0	Affectionate	40	75.4717	Surprised	3	5.66038	Excited	7	13.2075	Pensive	3	5.66038
Affectionate	27yoBM1	Aff7O_CEED_27yoBM1_Edited71.jpg	51	24	27	0	0	Affectionate	36	70.5882	Surprised	3	5.88235	Excited	10	19.6078	Pensive	2	3.92157
Affectionate	27yoBM1	Aff8O_CEED_27yoBM1_Edited65.jpg	54	26	28	0	0	Affectionate	35	64.8148	Surprised	1	1.85185	Excited	17	31.4815	Pensive	1	1.85185
Affectionate	27yoBM1	Aff9C_CEED_27yoBM1_Edited54.jpg	54	27	27	0	0	Affectionate	29	53.7037	Surprised	4	7.40741	Excited	3	5.55556	Pensive	18	33.3333
Affectionate	19yoWF1	Aff2C_CEED_19yoWF1_Grey53	331	178	150	0	3	Affectionate	175	52.8701	Surprised	18	5.43807	Excited	112	33.8369	Pensive	26	7.85498
Affectionate	19yoWF1	Aff3C_CEED_19yoWF1_Grey68	329	175	150	0	4	Affectionate	225	68.3891	Surprised	18	5.47112	Excited	65	19.7568	Pensive	21	6.38298
Affectionate	19yoWF1	Aff4C_CEED_19yoWF1_Grey57.jpg	184	91	93	0	0	Affectionate	104	56.5217	Surprised	14	7.6087	Excited	46	25	Pensive	20	10.8696
Affectionate	19yoWF1	Aff5C_CEED_19yoWF1_Grey56	172	83	89	0	0	Affectionate	96	55.814	Surprised	13	7.55814	Excited	35	20.3488	Pensive	28	16.2791
Affectionate	19yoWF1	Aff6C_CEED_19yoWF1_Grey54	173	88	85	0	0	Affectionate	93	53.7572	Surprised	15	8.67052	Excited	29	16.763	Pensive	36	20.8092
Affectionate	21yoWF2	Aff1C_CEED_21yoWF2_Grey57	325	174	147	0	4	Affectionate	185	56.9231	Surprised	17	5.23077	Excited	80	24.6154	Pensive	43	13.2308
Affectionate	21yoWF2	Aff2C_CEED_21yoWF2_Grey61	323	168	151	0	4	Affectionate	196	60.6811	Surprised	12	3.71517	Excited	96	29.7214	Pensive	19	5.88235
Affectionate	24yoBF1	Aff1C_CEED_24yoBF1_Edited56.jpg	71	28	43	0	0	Affectionate	40	56.338	Surprised	4	5.6338	Excited	16	22.5352	Pensive	11	15.493
Affectionate	24yoBF1	Aff2C_CEED_24yoBF1_Edited70.jpg	64	26	38	0	0	Affectionate	45	70.3125	Surprised	4	6.25	Excited	5	7.8125	Pensive	10	15.625
Affectionate	24yoBF1	Aff3C_CEED_24yoBF1_Edited65.jpg	60	22	38	0	0	Affectionate	39	65	Surprised	5	8.33333	Excited	6	10	Pensive	10	16.6667
Affectionate	24yoBF1	Aff4C_CEED_24yoBF1_Edited60.jpg	63	25	38	0	0	Affectionate	38	60.3175	Surprised	7	11.1111	Excited	4	6.34921	Pensive	14	22.2222
Affectionate	24yoBF1	Aff7O_CEED_24yoBF1_Edited60.jpg	63	25	38	0	0	Affectionate	38	60.3175	Surprised	2	3.1746	Excited	15	23.8095	Pensive	8	12.6984
Affectionate	24yoBF1	Aff8C_CEED_24yoBF1_Edited53.jpg	64	28	36	0	0	Affectionate	34	53.125	Surprised	7	10.9375	Excited	4	6.25	Pensive	19	29.6875
Affectionate	24yoBF1	Aff9O_CEED_24yoBF1_Edited52.jpg	64	25	39	0	0	Affectionate	33	51.5625	Surprised	9	14.0625	Excited	15	23.4375	Pensive	7	10.9375
Affectionate	24yoBF1	Aff10C_CEED_24yoBF1_Edited64.jpg	64	25	39	0	0	Affectionate	41	64.0625	Surprised	1	1.5625	Excited	3	4.6875	Pensive	19	29.6875
Affectionate	24yoBF1	Aff11O_CEED_24yoBF1_Edited66.jpg	62	25	37	0	0	Affectionate	41	66.129	Surprised	1	1.6129	Excited	10	16.129	Pensive	10	16.129
Affectionate	24yoBF1	Aff12C_CEED_24yoBF1_Edited61.jpg	62	23	39	0	0	Affectionate	38	61.2903	Surprised	1	1.6129	Excited	8	12.9032	Pensive	15	24.1935
Attracted	20yoWM1	Att1C_CEED_20yoWM1_Edited61.jpg	62	25	36	1	0	Attracted	38	61.2903	Happy	6	9.67742	Surprised	4	6.45161	Relieved	14	22.5806
Attracted	20yoWM1	Att2C_CEED_20yoWM1_Edited58.jpg	64	24	39	1	0	Attracted	37	57.8125	Happy	13	20.3125	Surprised	0	0	Relieved	14	21.875
Attracted	20yoWM1	Att3C_CEED_20yoWM1_Edited73.jpg	62	24	37	1	0	Attracted	45	72.5806	Happy	11	17.7419	Surprised	1	1.6129	Relieved	5	8.06452
Attracted	20yoWM1	Att4C_CEED_20yoWM1_Edited68.jpg	63	25	37	1	0	Attracted	43	68.254	Happy	5	7.93651	Surprised	6	9.52381	Relieved	9	14.2857
Attracted	20yoWM1	Att7C_CEED_20yoWM1_Edited50.jpg	62	24	37	1	0	Attracted	31	50	Happy	8	12.9032	Surprised	5	8.06452	Relieved	18	29.0323
Attracted	18yoWM2	Att6C_CEED_18yoWM2_Edited63.jpg	60	24	35	1	0	Attracted	38	63.3333	Happy	9	15	Surprised	3	5	Relieved	10	16.6667
Attracted	27yoBM1	Att1O_CEED_27yoBM1_Edited81.jpg	54	26	28	0	0	Attracted	44	81.4815	Happy	3	5.55556	Surprised	3	5.55556	Relieved	4	7.40741
Attracted	19yoBM2	Att2C_CEED_19yoBM2_Edited54.jpg	54	27	27	0	0	Attracted	29	53.7037	Happy	17	31.4815	Surprised	1	1.85185	Relieved	7	12.963
Attracted	19yoBM2	Att3C_CEED_19yoBM2_Edited63.jpg	54	25	29	0	0	Attracted	34	62.963	Happy	13	24.0741	Surprised	3	5.55556	Relieved	4	7.40741
Attracted	19yoBM2	Att4C_CEED_19yoBM2_Edited53.jpg	53	26	27	0	0	Attracted	28	52.8302	Happy	19	35.8491	Surprised	3	5.66038	Relieved	3	5.66038
Attracted	19yoBM2	Att7C_CEED_19yoBM2_Edited68.jpg	56	28	28	0	0	Attracted	38	67.8571	Happy	9	16.0714	Surprised	3	5.35714	Relieved	6	10.7143
Attracted	19yoBM2	Att8C_CEED_19yoBM2_Edited61.jpg	59	28	31	0	0	Attracted	36	61.0169	Happy	18	30.5085	Surprised	0	0	Relieved	5	8.47458
Attracted	19yoWF1	Att2C_CEED_19yoWF1_Grey57	327	175	148	0	4	Attracted	187	57.1865	Happy	54	16.5138	Surprised	17	5.19878	Relieved	69	21.1009
Attracted	24yoBF1	Att1C_CEED_24yoBF1_Edited68.jpg	63	25	38	0	0	Attracted	43	68.254	Happy	4	6.34921	Surprised	0	0	Relieved	16	25.3968
Attracted	24yoBF1	Att3C_CEED_24yoBF1_Edited58.jpg	64	27	37	0	0	Attracted	37	57.8125	Happy	5	7.8125	Surprised	2	3.125	Relieved	20	31.25
Attracted	24yoBF1	Att4C_CEED_24yoBF1_Edited72.jpg	61	25	36	0	0	Attracted	44	72.1311	Happy	2	3.27869	Surprised	2	3.27869	Relieved	13	21.3115
Attracted	24yoBF1	Att5C_CEED_24yoBF1_Edited73.jpg	62	25	37	0	0	Attracted	45	72.5806	Happy	4	6.45161	Surprised	3	4.83871	Relieved	10	16.129
Attracted	24yoBF1	Att6C_CEED_24yoBF1_Edited61.jpg	59	23	36	0	0	Attracted	36	61.0169	Happy	5	8.47458	Surprised	2	3.38983	Relieved	16	27.1186
Attracted	24yoBF1	Att7C_CEED_24yoBF1_Edited71.jpg	66	27	39	0	0	Attracted	47	71.2121	Happy	4	6.06061	Surprised	1	1.51515	Relieved	14	21.2121
Betrayed	20yoWM1	Bet1O_CEED_20yoWM1_Edited61.jpg	62	25	36	1	0	Betrayed	38	61.2903	Disgusted	7	11.2903	Surprised	7	11.2903	Embarassed	10	16.129
Betrayed	20yoWM1	Bet3O_CEED_20yoWM1_Edited53.jpg	64	24	39	1	0	Betrayed	34	53.125	Disgusted	13	20.3125	Surprised	10	15.625	Embarassed	7	10.9375
Betrayed	20yoWM1	Bet10C_CEED_20yoWM1_Edited63.jpg	62	23	38	1	0	Betrayed	39	62.9032	Disgusted	11	17.7419	Surprised	6	9.67742	Embarassed	6	9.67742
Betrayed	20yoWM1	Bet11C_CEED_20yoWM1_Edited65.jpg	62	23	38	1	0	Betrayed	40	64.5161	Disgusted	13	20.9677	Surprised	2	3.22581	Embarassed	7	11.2903
Betrayed	20yoWM1	Bet12C_CEED_20yoWM1_Edited60.jpg	63	27	35	1	0	Betrayed	38	60.3175	Disgusted	8	12.6984	Surprised	6	9.52381	Embarassed	11	17.4603
Betrayed	18yoWM2	Bet5O_CEED_18yoWM2_Edited52.jpg	66	26	39	1	0	Betrayed	34	51.5152	Disgusted	15	22.7273	Surprised	6	9.09091	Embarassed	11	16.6667
Betrayed	18yoWM2	Bet7O_CEED_18yoWM2_Edited51.jpg	61	26	34	1	0	Betrayed	31	50.8197	Disgusted	14	22.9508	Surprised	9	14.7541	Embarassed	7	11.4754
Betrayed	27yoBM1	Bet1C_CEED_27yoBM1_Edited57.jpg	53	25	28	0	0	Betrayed	30	56.6038	Disgusted	9	16.9811	Surprised	6	11.3208	Embarassed	8	15.0943
Betrayed	27yoBM1	Bet6O_CEED_27yoBM1_Edited50.jpg	56	28	28	0	0	Betrayed	28	50	Disgusted	9	16.0714	Surprised	8	14.2857	Embarassed	11	19.6429
Betrayed	27yoBM1	Bet9C_CEED_27yoBM1_Edited63.jpg	52	24	28	0	0	Betrayed	33	63.4615	Disgusted	12	23.0769	Surprised	4	7.69231	Embarassed	3	5.76923
Betrayed	27yoBM1	Bet10C_CEED_27yoBM1_Edited64.jpg	53	26	27	0	0	Betrayed	34	64.1509	Disgusted	1	1.88679	Surprised	7	13.2075	Embarassed	11	20.7547
Betrayed	19yoBM2	Bet1C_CEED_19yoBM2_Edited64.jpg	55	27	28	0	0	Betrayed	35	63.6364	Disgusted	7	12.7273	Surprised	3	5.45455	Embarassed	10	18.1818
Betrayed	19yoWF1	Bet2O_CEED_19yoWF1_Grey52	322	167	151	0	4	Betrayed	166	51.5528	Disgusted	42	13.0435	Surprised	13	4.03727	Embarassed	101	31.3665
Betrayed	19yoWF1	Bet6O_CEED_19yoWF1_Grey52	172	83	89	0	0	Betrayed	90	52.3256	Disgusted	43	25	Surprised	12	6.97674	Embarassed	27	15.6977
Betrayed	24yoBF1	Bet1O_CEED_24yoBF1_Edited52.jpg	60	23	37	0	0	Betrayed	31	51.6667	Disgusted	9	15	Surprised	8	13.3333	Embarassed	12	20
Betrayed	24yoBF1	Bet2O_CEED_24yoBF1_Edited64.jpg	58	23	35	0	0	Betrayed	37	63.7931	Disgusted	4	6.89655	Surprised	6	10.3448	Embarassed	11	18.9655
Betrayed	24yoBF1	Bet3O_CEED_24yoBF1_Edited62.jpg	65	23	42	0	0	Betrayed	40	61.5385	Disgusted	12	18.4615	Surprised	6	9.23077	Embarassed	7	10.7692
Betrayed	24yoBF1	Bet4C_CEED_24yoBF1_Edited52.jpg	63	23	40	0	0	Betrayed	33	52.381	Disgusted	8	12.6984	Surprised	4	6.34921	Embarassed	18	28.5714
Betrayed	24yoBF1	Bet5O_CEED_24yoBF1_Edited59.jpg	64	26	38	0	0	Betrayed	38	59.375	Disgusted	12	18.75	Surprised	3	4.6875	Embarassed	11	17.1875
Betrayed	24yoBF1	Bet7O_CEED_24yoBF1_Edited50.jpg	64	27	37	0	0	Betrayed	32	50	Disgusted	15	23.4375	Surprised	6	9.375	Embarassed	11	17.1875
Brokenhearted	20yoWM1	Bro1C_CEED_20yoWM1_Edited65.jpg	63	24	38	1	0	Brokenhearted	41	65.0794	Flustered	12	19.0476	Surprised	1	1.5873	Fearful	9	14.2857
Brokenhearted	20yoWM1	Bro2C_CEED_20yoWM1_Edited63.jpg	59	25	33	1	0	Brokenhearted	37	62.7119	Flustered	8	13.5593	Surprised	3	5.08475	Fearful	11	18.6441
Brokenhearted	20yoWM1	Bro3C_CEED_20yoWM1_Edited61.jpg	66	25	40	1	0	Brokenhearted	40	60.6061	Flustered	11	16.6667	Surprised	6	9.09091	Fearful	9	13.6364
Brokenhearted	20yoWM1	Bro4C_CEED_20yoWM1_Edited68.jpg	65	25	39	1	0	Brokenhearted	44	67.6923	Flustered	17	26.1538	Surprised	3	4.61538	Fearful	1	1.53846
Brokenhearted	20yoWM1	Bro5C_CEED_20yoWM1_Edited65.jpg	66	27	38	1	0	Brokenhearted	43	65.1515	Flustered	9	13.6364	Surprised	1	1.51515	Fearful	13	19.697
Brokenhearted	18yoWM2	Bro1C_CEED_18yoWM2_Edited53.jpg	59	24	34	1	0	Brokenhearted	31	52.5424	Flustered	13	22.0339	Surprised	3	5.08475	Fearful	12	20.339
Brokenhearted	27yoBM1	Bro1O_CEED_27yoBM1_Edited69.jpg	55	27	28	0	0	Brokenhearted	38	69.0909	Flustered	6	10.9091	Surprised	0	0	Fearful	11	20
Brokenhearted	27yoBM1	Bro2O_CEED_27yoBM1_Edited67.jpg	54	26	28	0	0	Brokenhearted	36	66.6667	Flustered	4	7.40741	Surprised	0	0	Fearful	14	25.9259
Brokenhearted	27yoBM1	Bro3O_CEED_27yoBM1_Edited55.jpg	53	27	26	0	0	Brokenhearted	29	54.717	Flustered	12	22.6415	Surprised	3	5.66038	Fearful	9	16.9811
Brokenhearted	27yoBM1	Bro5C_CEED_27yoBM1_Edited66.jpg	53	26	27	0	0	Brokenhearted	35	66.0377	Flustered	7	13.2075	Surprised	0	0	Fearful	11	20.7547
Brokenhearted	27yoBM1	Bro6O_CEED_27yoBM1_Edited54.jpg	52	25	27	0	0	Brokenhearted	28	53.8462	Flustered	10	19.2308	Surprised	1	1.92308	Fearful	13	25
Brokenhearted	19yoBM2	Bro2C_CEED_19yoBM2_Edited59.jpg	51	23	28	0	0	Brokenhearted	30	58.8235	Flustered	11	21.5686	Surprised	1	1.96078	Fearful	9	17.6471
Brokenhearted	19yoWF1	Bro1C_CEED_19yoWF1_Grey72	324	173	147	0	4	Brokenhearted	233	71.9136	Flustered	38	11.7284	Surprised	11	3.39506	Fearful	42	12.963
Brokenhearted	19yoWF1	Bro2C_CEED_19yoWF1_Grey69	319	166	149	0	4	Brokenhearted	220	68.9655	Flustered	40	12.5392	Surprised	10	3.1348	Fearful	49	15.3605
Brokenhearted	19yoWF1	Bro3C_CEED_19yoWF1_Grey66	322	171	147	0	4	Brokenhearted	214	66.4596	Flustered	60	18.6335	Surprised	13	4.03727	Fearful	35	10.8696
Brokenhearted	19yoWF1	Bro4C_CEED_19yoWF1_Grey63	325	170	151	0	4	Brokenhearted	206	63.3846	Flustered	69	21.2308	Surprised	9	2.76923	Fearful	41	12.6154
Brokenhearted	19yoWF1	Bro5C_CEED_19yoWF1_Grey80	172	86	86	0	0	Brokenhearted	137	79.6512	Flustered	17	9.88372	Surprised	3	1.74419	Fearful	15	8.72093
Brokenhearted	19yoWF1	Bro6C_CEED_19yoWF1_Grey71	173	86	87	0	0	Brokenhearted	122	70.5202	Flustered	24	13.8728	Surprised	3	1.7341	Fearful	24	13.8728
Brokenhearted	19yoWF1	Bro7C_CEED_19yoWF1_Grey77	165	82	83	0	0	Brokenhearted	127	76.9697	Flustered	15	9.09091	Surprised	4	2.42424	Fearful	19	11.5152
Brokenhearted	19yoWF1	Bro8C_CEED_19yoWF1_Grey81	170	87	83	0	0	Brokenhearted	138	81.1765	Flustered	8	4.70588	Surprised	8	4.70588	Fearful	16	9.41176
Brokenhearted	21yoWF2	Bro1C_CEED_21yoWF2_Grey50	316	170	142	0	4	Brokenhearted	158	50	Flustered	106	33.5443	Surprised	17	5.37975	Fearful	35	11.0759
Brokenhearted	21yoWF2	Bro2C_CEED_21yoWF2_Grey64	317	168	146	0	3	Brokenhearted	204	64.3533	Flustered	82	25.8675	Surprised	11	3.47003	Fearful	20	6.30915
Brokenhearted	24yoBF1	Bro1C_CEED_24yoBF1_Edited58.jpg	62	24	38	0	0	Brokenhearted	36	58.0645	Flustered	17	27.4194	Surprised	5	8.06452	Fearful	4	6.45161
Brokenhearted	24yoBF1	Bro2C_CEED_24yoBF1_Edited55.jpg	60	21	39	0	0	Brokenhearted	33	55	Flustered	18	30	Surprised	4	6.66667	Fearful	5	8.33333
Brokenhearted	24yoBF1	Bro3C_CEED_24yoBF1_Edited54.jpg	65	28	37	0	0	Brokenhearted	35	53.8462	Flustered	19	29.2308	Surprised	3	4.61538	Fearful	8	12.3077
Brokenhearted	24yoBF1	Bro4C_CEED_24yoBF1_Edited53.jpg	64	24	40	0	0	Brokenhearted	34	53.125	Flustered	21	32.8125	Surprised	3	4.6875	Fearful	6	9.375
Brokenhearted	24yoBF1	Bro5C_CEED_24yoBF1_Edited66.jpg	62	23	39	0	0	Brokenhearted	41	66.129	Flustered	12	19.3548	Surprised	4	6.45161	Fearful	5	8.06452
Brokenhearted	24yoBF1	Bro6C_CEED_24yoBF1_Edited61.jpg	67	26	41	0	0	Brokenhearted	41	61.194	Flustered	19	28.3582	Surprised	2	2.98507	Fearful	5	7.46269
Brokenhearted	24yoBF1	Bro8C_CEED_24yoBF1_Edited59.jpg	66	27	39	0	0	Brokenhearted	39	59.0909	Flustered	16	24.2424	Surprised	2	3.0303	Fearful	9	13.6364
Brokenhearted	24yoBF1	Bro9C_CEED_24yoBF1_Edited61.jpg	61	22	39	0	0	Brokenhearted	37	60.6557	Flustered	12	19.6721	Surprised	1	1.63934	Fearful	11	18.0328
Brokenhearted	24yoBF1	Bro10C_CEED_24yoBF1_Edited73.jpg	67	25	42	0	0	Brokenhearted	49	73.1343	Flustered	10	14.9254	Surprised	0	0	Fearful	8	11.9403
Brokenhearted	24yoBF1	Bro11C_CEED_24yoBF1_Edited64.jpg	61	21	40	0	0	Brokenhearted	39	63.9344	Flustered	14	22.9508	Surprised	4	6.55738	Fearful	4	6.55738
Brokenhearted	24yoBF1	Bro12C_CEED_24yoBF1_Edited69.jpg	67	26	41	0	0	Brokenhearted	46	68.6567	Flustered	8	11.9403	Surprised	3	4.47761	Fearful	10	14.9254
Brokenhearted	24yoBF1	Bro13C_CEED_24yoBF1_Edited57.jpg	63	24	39	0	0	Brokenhearted	36	57.1429	Flustered	14	22.2222	Surprised	3	4.7619	Fearful	10	15.873
Brokenhearted	24yoBF1	Bro14C_CEED_24yoBF1_Edited52.jpg	64	26	38	0	0	Brokenhearted	33	51.5625	Flustered	23	35.9375	Surprised	2	3.125	Fearful	6	9.375
Brokenhearted	19yoBF2	Bro2C_CEED_19yoBF2_Grey69	169	83	86	0	0	Brokenhearted	117	69.2308	Flustered	41	24.2604	Surprised	4	2.36686	Fearful	7	4.14201
Contemptuous	20yoWM1	Con1C_CEED_20yoWM1_Edited56.jpg	64	26	37	1	0	Contmeptuous	36	56.25	Sad	3	4.6875	Worried	19	29.6875	Disgusted	6	9.375
Contemptuous	20yoWM1	Con2C_CEED_20yoWM1_Edited65.jpg	66	25	40	1	0	Contmeptuous	43	65.1515	Sad	8	12.1212	Worried	8	12.1212	Disgusted	7	10.6061
Contemptuous	20yoWM1	Con3C_CEED_20yoWM1_Edited75.jpg	61	24	36	1	0	Contmeptuous	46	75.4098	Sad	1	1.63934	Worried	9	14.7541	Disgusted	5	8.19672
Contemptuous	20yoWM1	Con4C_CEED_20yoWM1_Edited67.jpg	63	25	37	1	0	Contmeptuous	42	66.6667	Sad	5	7.93651	Worried	11	17.4603	Disgusted	5	7.93651
Contemptuous	20yoWM1	Con5C_CEED_20yoWM1_Edited58.jpg	64	27	36	1	0	Contmeptuous	37	57.8125	Sad	4	6.25	Worried	14	21.875	Disgusted	9	14.0625
Contemptuous	20yoWM1	Con6C_CEED_20yoWM1_Edited56.jpg	62	25	36	1	0	Contmeptuous	35	56.4516	Sad	2	3.22581	Worried	14	22.5806	Disgusted	11	17.7419
Contemptuous	18yoWM2	Con1O_CEED_18yoWM2_Edited52.jpg	62	24	37	1	0	Contmeptuous	32	51.6129	Sad	3	4.83871	Worried	5	8.06452	Disgusted	22	35.4839
Contemptuous	27yoBM1	Con2C_CEED_27yoBM1_Edited56.jpg	52	27	25	0	0	Contemptuous	29	55.7692	Sad	1	1.92308	Worried	14	26.9231	Disgusted	8	15.3846
Contemptuous	27yoBM1	Con5C_CEED_27yoBM1_Edited61.jpg	56	27	29	0	0	Contemptuous	34	60.7143	Sad	2	3.57143	Worried	9	16.0714	Disgusted	11	19.6429
Contemptuous	27yoBM1	Con6C_CEED_27yoBM1_Edited70.jpg	54	26	28	0	0	Contemptuous	38	70.3704	Sad	2	3.7037	Worried	7	12.963	Disgusted	7	12.963
Contemptuous	27yoBM1	Con7O_CEED_27yoBM1_Edited52.jpg	50	24	26	0	0	Contemptuous	26	52	Sad	0	0	Worried	17	34	Disgusted	7	14
Contemptuous	19yoWF1	Con1C_CEED_19yoWF1_Grey61	322	170	149	0	3	Contemptuous	198	61.4907	Sad	25	7.76398	Worried	53	16.4596	Disgusted	46	14.2857
Contemptuous	19yoWF1	Con2C_CEED_19yoWF1_Grey59	328	172	152	0	4	Contemptuous	194	59.1463	Sad	22	6.70732	Worried	64	19.5122	Disgusted	48	14.6341
Contemptuous	19yoWF1	Con3C_CEED_19yoWF1_Grey71	167	82	85	0	0	Contemptuous	119	71.2575	Sad	6	3.59281	Worried	17	10.1796	Disgusted	25	14.9701
Contemptuous	19yoWF1	Con4C_CEED_19yoWF1_Grey60	172	84	88	0	0	Contemptuous	104	60.4651	Sad	9	5.23256	Worried	24	13.9535	Disgusted	35	20.3488
Contemptuous	19yoWF1	Con5C_CEED_19yoWF1_Grey69	170	83	87	0	0	Contemptuous	118	69.4118	Sad	5	2.94118	Worried	16	9.41176	Disgusted	31	18.2353
Contemptuous	19yoBF2	Con1C_CEED_19yoBF2_Grey65	176	89	87	0	0	Contemptuous	114	64.7727	Sad	7	3.97727	Worried	18	10.2273	Disgusted	37	21.0227
Contemptuous	19yoBF2	Con2C_CEED_19yoBF2_Grey53	172	83	89	0	0	Contemptuous	91	52.907	Sad	4	2.32558	Worried	38	22.093	Disgusted	39	22.6744
Contemptuous	19yoBF2	Con3C_CEED_19yoBF2_Grey68	173	88	85	0	0	Contemptuous	118	68.2081	Sad	5	2.89017	Worried	18	10.4046	Disgusted	32	18.4971
Desirous	20yoWM1	Des1O_CEED_20yoWM1_Edited71.jpg	62	24	37	1	0	Desirous	44	70.9677	Surprised	5	8.06452	Amused	11	17.7419	Excited	2	3.22581
Desirous	20yoWM1	Des2C_CEED_20yoWM1_Edited59.jpg	63	25	37	1	0	Desirous	37	58.7302	Surprised	5	7.93651	Amused	16	25.3968	Excited	5	7.93651
Desirous	20yoWM1	Des3C_CEED_20yoWM1_Edited51.jpg	65	26	38	1	0	Desirous	33	50.7692	Surprised	1	1.53846	Amused	23	35.3846	Excited	8	12.3077
Desirous	20yoWM1	Des4O_CEED_20yoWM1_Edited55.jpg	64	25	38	1	0	Desirous	35	54.6875	Surprised	4	6.25	Amused	18	28.125	Excited	7	10.9375
Desirous	20yoWM1	Des5O_CEED_20yoWM1_Edited71.jpg	63	27	35	1	0	Desirous	45	71.4286	Surprised	1	1.5873	Amused	14	22.2222	Excited	3	4.7619
Desirous	20yoWM1	Des6O_CEED_20yoWM1_Edited61.jpg	59	25	33	1	0	Desirous	36	61.0169	Surprised	5	8.47458	Amused	14	23.7288	Excited	4	6.77966
Desirous	20yoWM1	Des7C_CEED_20yoWM1_Edited56.jpg	62	25	36	1	0	Desirous	35	56.4516	Surprised	2	3.22581	Amused	19	30.6452	Excited	6	9.67742
Desirous	18yoWM2	Des1O_CEED_18yoWM2_Edited56.jpg	57	24	32	1	0	Desirous	32	56.1404	Surprised	5	8.77193	Amused	16	28.0702	Excited	4	7.01754
Desirous	18yoWM2	Des2O_CEED_18yoWM2_Edited59.jpg	63	25	37	1	0	Desirous	37	58.7302	Surprised	7	11.1111	Amused	17	26.9841	Excited	2	3.1746
Desirous	18yoWM2	Des4O_CEED_18yoWM2_Edited56.jpg	63	24	38	1	0	Desirous	35	55.5556	Surprised	5	7.93651	Amused	18	28.5714	Excited	5	7.93651
Desirous	18yoWM2	Des5O_CEED_18yoWM2_Edited52.jpg	64	27	36	1	0	Desirous	33	51.5625	Surprised	2	3.125	Amused	23	35.9375	Excited	6	9.375
Desirous	18yoWM2	Des6O_CEED_18yoWM2_Edited51.jpg	63	26	36	1	0	Desirous	32	50.7937	Surprised	3	4.7619	Amused	24	38.0952	Excited	4	6.34921
Desirous	18yoWM2	Des7C_CEED_18yoWM2_Edited65.jpg	66	25	40	1	0	Desirous	43	65.1515	Surprised	4	6.06061	Amused	14	21.2121	Excited	5	7.57576
Desirous	18yoWM2	Des8O_CEED_18yoWM2_Edited54.jpg	61	22	38	1	0	Desirous	33	54.0984	Surprised	4	6.55738	Amused	19	31.1475	Excited	5	8.19672
Desirous	27yoBM1	Des1C_CEED_27yoBM1_Edited67.jpg	54	26	28	0	0	Desirous	36	66.6667	Surprised	1	1.85185	Amused	14	25.9259	Excited	3	5.55556
Desirous	27yoBM1	Des2O_CEED_27yoBM1_Edited63.jpg	52	25	27	0	0	Desirous	33	63.4615	Surprised	3	5.76923	Amused	15	28.8462	Excited	1	1.92308
Desirous	27yoBM1	Des3O_CEED_27yoBM1_Edited77.jpg	56	28	28	0	0	Desirous	43	76.7857	Surprised	1	1.78571	Amused	11	19.6429	Excited	1	1.78571
Desirous	27yoBM1	Des4O_CEED_27yoBM1_Edited69.jpg	52	24	28	0	0	Desirous	36	69.2308	Surprised	6	11.5385	Amused	8	15.3846	Excited	2	3.84615
Desirous	27yoBM1	Des5C_CEED_27yoBM1_Edited52.jpg	52	26	26	0	0	Desirous	27	51.9231	Surprised	1	1.92308	Amused	22	42.3077	Excited	2	3.84615
Desirous	27yoBM1	Des6C_CEED_27yoBM1_Edited52.jpg	58	27	31	0	0	Desirous	30	51.7241	Surprised	2	3.44828	Amused	21	36.2069	Excited	5	8.62069
Desirous	19yoBM2	Des1C_CEED_19yoBM2_Edited69.jpg	54	26	28	0	0	Desirous	37	68.5185	Surprised	0	0	Amused	14	25.9259	Excited	3	5.55556
Desirous	19yoBM2	Des2C_CEED_19yoBM2_Edited80.jpg	54	26	28	0	0	Desirous	43	79.6296	Surprised	1	1.85185	Amused	8	14.8148	Excited	2	3.7037
Desirous	19yoBM2	Des3C_CEED_19yoBM2_Edited67.jpg	55	27	28	0	0	Desirous	37	67.2727	Surprised	2	3.63636	Amused	14	25.4545	Excited	2	3.63636
Desirous	19yoBM2	Des4C_CEED_19yoBM2_Edited78.jpg	50	25	25	0	0	Desirous	39	78	Surprised	0	0	Amused	9	18	Excited	2	4
Desirous	19yoBM2	Des5C_CEED_19yoBM2_Edited75.jpg	55	25	30	0	0	Desirous	41	74.5455	Surprised	2	3.63636	Amused	10	18.1818	Excited	2	3.63636
Desirous	19yoBM2	Des6C_CEED_19yoBM2_Edited78.jpg	54	27	27	0	0	Desirous	42	77.7778	Surprised	3	5.55556	Amused	8	14.8148	Excited	1	1.85185
Desirous	19yoBM2	Des7C_CEED_19yoBM2_Edited80.jpg	54	27	27	0	0	Desirous	43	79.6296	Surprised	1	1.85185	Amused	9	16.6667	Excited	1	1.85185
Desirous	19yoWF1	Des1O_CEED_19yoWF1_Grey70	322	171	147	0	4	Desirous	226	70.1863	Surprised	9	2.79503	Amused	49	15.2174	Excited	38	11.8012
Desirous	19yoWF1	Des2O_CEED_19yoWF1_Grey69	331	173	154	0	4	Desirous	228	68.8822	Surprised	8	2.41692	Amused	56	16.9184	Excited	39	11.7825
Desirous	19yoWF1	Des3O_CEED_19yoWF1_Grey71	324	175	145	0	4	Desirous	231	71.2963	Surprised	13	4.01235	Amused	54	16.6667	Excited	26	8.02469
Desirous	19yoWF1	Des4C_CEED_19yoWF1_Grey78	172	85	87	0	0	Desirous	135	78.4884	Surprised	1	0.581395	Amused	26	15.1163	Excited	10	5.81395
Desirous	19yoWF1	Des5C_CEED_19yoWF1_Grey74	171	86	85	0	0	Desirous	127	74.269	Surprised	2	1.16959	Amused	24	14.0351	Excited	18	10.5263
Desirous	19yoWF1	Des6C_CEED_19yoWF1_Grey77	173	85	88	0	0	Desirous	134	77.4566	Surprised	5	2.89017	Amused	24	13.8728	Excited	10	5.78035
Desirous	21yoWF2	Des1C_CEED_21yoWF2_Grey68	321	170	147	0	4	Desirous	217	67.6012	Surprised	23	7.16511	Amused	59	18.3801	Excited	22	6.85358
Desirous	21yoWF2	Des2O_CEED_21yoWF2_Grey69	325	170	151	0	4	Desirous	223	68.6154	Surprised	16	4.92308	Amused	61	18.7692	Excited	25	7.69231
Desirous	24yoBF1	Des1O_CEED_24yoBF1_Edited73	59	24	35	0	0	Desirous	43	72.8814	Surprised	3	5.08475	Amused	8	13.5593	Excited	5	8.47458
Desirous	24yoBF1	Des2O_CEED_24yoBF1_Edited75	60	24	36	0	0	Desirous	45	75	Surprised	2	3.33333	Amused	8	13.3333	Excited	5	8.33333
Desirous	24yoBF1	Des3O_CEED_24yoBF1_Edited63	60	24	36	0	0	Desirous	38	63.3333	Surprised	2	3.33333	Amused	16	26.6667	Excited	4	6.66667
Desirous	24yoBF1	Des4C_CEED_24yoBF1_Edited55	60	23	37	0	0	Desirous	33	55	Surprised	1	1.66667	Amused	20	33.3333	Excited	6	10
Desirous	24yoBF1	Des5O_CEED_24yoBF1_Edited51	61	24	37	0	0	Desirous	31	50.8197	Surprised	3	4.91803	Amused	20	32.7869	Excited	7	11.4754
Desirous	24yoBF1	Des7O_CEED_24yoBF1_Edited56	64	26	38	0	0	Desirous	36	56.25	Surprised	4	6.25	Amused	19	29.6875	Excited	5	7.8125
Desirous	24yoBF1	Des8O_CEED_24yoBF1_Edited73	67	27	40	0	0	Desirous	49	73.1343	Surprised	1	1.49254	Amused	9	13.4328	Excited	8	11.9403
Desirous	24yoBF1	Des9O_CEED_24yoBF1_Edited67	61	24	37	0	0	Desirous	41	67.2131	Surprised	2	3.27869	Amused	16	26.2295	Excited	2	3.27869
Desirous	19yoBF2	Des1O_CEED_19yoBF2_Grey63	172	84	88	0	0	Desirous	108	62.7907	Surprised	7	4.06977	Amused	24	13.9535	Excited	33	19.186
Desirous	19yoBF2	Des2O_CEED_19yoBF2_Grey70	172	83	89	0	0	Desirous	120	69.7674	Surprised	4	2.32558	Amused	23	13.3721	Excited	25	14.5349
Desirous	19yoBF2	Des3O_CEED_19yoBF2_Grey59	164	82	82	0	0	Desirous	96	58.5366	Surprised	7	4.26829	Amused	36	21.9512	Excited	25	15.2439
Flirtatious	20yoWM1	Fli1O_CEED_20yoWM1_Edited70.jpg	63	25	37	1	0	Flirtatious	44	69.8413	Happy	11	17.4603	Surprised	3	4.7619	Relaxed	5	7.93651
Flirtatious	20yoWM1	Fli3C_CEED_20yoWM1_Edited60.jpg	65	25	39	1	0	Flirtatious	39	60	Happy	5	7.69231	Surprised	2	3.07692	Relaxed	19	29.2308
Flirtatious	20yoWM1	Fli5C_CEED_20yoWM1_Edited62.jpg	61	24	36	1	0	Flirtatious	38	62.2951	Happy	12	19.6721	Surprised	4	6.55738	Relaxed	7	11.4754
Flirtatious	20yoWM1	Fli6C_CEED_20yoWM1_Edited67.jpg	63	25	37	1	0	Flirtatious	42	66.6667	Happy	8	12.6984	Surprised	3	4.7619	Relaxed	10	15.873
Flirtatious	18yoWM2	Fli6C_CEED_18yoWM2_Edited55.jpg	62	26	35	1	0	Flirtatious	34	54.8387	Happy	16	25.8065	Surprised	3	4.83871	Relaxed	9	14.5161
Flirtatious	18yoWM2	Fli7C_CEED_18yoWM2_Edited58.jpg	66	26	39	1	0	Flirtatious	38	57.5758	Happy	19	28.7879	Surprised	2	3.0303	Relaxed	7	10.6061
Flirtatious	19yoBM2	Fli1O_CEED_19yoBM2_Edited54.jpg	54	27	27	0	0	Flirtatious	29	53.7037	Happy	22	40.7407	Surprised	3	5.55556	Relaxed	0	0
Flirtatious	19yoBM2	Fli2O_CEED_19yoBM2_Edited51.jpg	53	25	28	0	0	Flirtatious	27	50.9434	Happy	24	45.283	Surprised	0	0	Relaxed	2	3.77358
Flirtatious	19yoWF1	Fli1C_CEED_19yoWF1_Grey74	328	172	152	0	4	Flirtatious	244	74.3902	Happy	31	9.45122	Surprised	6	1.82927	Relaxed	47	14.3293
Flirtatious	19yoWF1	Fli2C_CEED_19yoWF1_Grey59	321	174	143	0	4	Flirtatious	189	58.8785	Happy	90	28.0374	Surprised	12	3.73832	Relaxed	30	9.34579
Flirtatious	19yoWF1	Fli4C_CEED_19yoWF1_Grey51	325	175	146	0	4	Flirtatious	166	51.0769	Happy	62	19.0769	Surprised	10	3.07692	Relaxed	87	26.7692
Flirtatious	19yoWF1	Fli5C_CEED_19yoWF1_Grey73	173	85	88	0	0	Flirtatious	126	72.8324	Happy	15	8.67052	Surprised	2	1.15607	Relaxed	30	17.341
Flirtatious	19yoWF1	Fli8C_CEED_19yoWF1_Grey66	170	81	89	0	0	Flirtatious	112	65.8824	Happy	44	25.8824	Surprised	8	4.70588	Relaxed	6	3.52941
Flirtatious	19yoWF1	Fli10C_CEED_19yoWF1_Grey73	172	84	88	0	0	Flirtatious	125	72.6744	Happy	24	13.9535	Surprised	6	3.48837	Relaxed	17	9.88372
Flirtatious	21yoWF2	Fli1C_CEED_21yoWF2_Grey51	324	170	150	0	4	Flirtatious	165	50.9259	Happy	106	32.716	Surprised	13	4.01235	Relaxed	40	12.3457
Flirtatious	21yoWF2	Fli2C_CEED_21yoWF2_Grey54	329	179	146	0	4	Flirtatious	178	54.1033	Happy	102	31.003	Surprised	10	3.03951	Relaxed	39	11.8541
Flirtatious	24yoBF1	Fli1C_CEED_24yoBF1_Edited68.jpg	62	24	38	0	0	Flirtatious	42	67.7419	Happy	10	16.129	Surprised	6	9.67742	Relaxed	4	6.45161
Flirtatious	24yoBF1	Fli5C_CEED_24yoBF1_Edited67.jpg	64	26	38	0	0	Flirtatious	43	67.1875	Happy	6	9.375	Surprised	1	1.5625	Relaxed	14	21.875
Flirtatious	24yoBF1	Fli6C_CEED_24yoBF1_Edited64.jpg	66	30	36	0	0	Flirtatious	42	63.6364	Happy	11	16.6667	Surprised	0	0	Relaxed	13	19.697
Flirtatious	24yoBF1	Fli8C_CEED_24yoBF1_Edited63.jpg	59	23	36	0	0	Flirtatious	37	62.7119	Happy	12	20.339	Surprised	4	6.77966	Relaxed	6	10.1695
Flirtatious	19yoBF2	Fli1C_CEED_19yoBF2_Grey61	171	84	87	0	0	Flirtatious	104	60.8187	Happy	39	22.807	Surprised	8	4.67836	Relaxed	20	11.6959
Flirtatious	19yoBF2	Fli2C_CEED_19yoBF2_Grey65	175	89	86	0	0	Flirtatious	113	64.5714	Happy	38	21.7143	Surprised	1	0.571429	Relaxed	23	13.1429
Jealous	20yoWM1	Jea1O_CEED_20yoWM1_Edited61.jpg	61	25	35	1	0	Jealous	37	60.6557	Sad	6	9.83607	Despondent	15	24.5902	Fearful	3	4.91803
Jealous	18yoWM2	Jea2C_CEED_18yoWM2_Edited51.jpg	68	27	40	1	0	Jealous	35	51.4706	Sad	7	10.2941	Despondent	16	23.5294	Fearful	10	14.7059
Jealous	18yoWM2	Jea4C_CEED_18yoWM2_Edited56.jpg	61	25	35	1	0	Jealous	34	55.7377	Sad	1	1.63934	Despondent	18	29.5082	Fearful	8	13.1148
Jealous	27yoBM1	Jea1C_CEED_27yoBM1_Edited68.jpg	56	28	28	0	0	Jealous	38	67.8571	Sad	2	3.57143	Despondent	12	21.4286	Fearful	4	7.14286
Jealous	27yoBM1	Jea2O_CEED_27yoBM1_Edited57.jpg	56	27	29	0	0	Jealous	32	57.1429	Sad	1	1.78571	Despondent	16	28.5714	Fearful	7	12.5
Jealous	27yoBM1	Jea4C_CEED_27yoBM1_Edited63.jpg	54	26	28	0	0	Jealous	34	62.963	Sad	3	5.55556	Despondent	17	31.4815	Fearful	0	0
Jealous	27yoBM1	Jea5O_CEED_27yoBM1_Edited62.jpg	55	26	29	0	0	Jealous	34	61.8182	Sad	1	1.81818	Despondent	13	23.6364	Fearful	7	12.7273
Jealous	27yoBM1	Jea6O_CEED_27yoBM1_Edited64.jpg	53	25	28	0	0	Jealous	34	64.1509	Sad	5	9.43396	despondent	10	18.8679	Fearful	4	7.54717
Jealous	27yoBM1	Jea7C_CEED_27yoBM1_Edited61.jpg	54	27	27	0	0	Jealous	33	61.1111	Sad	3	5.55556	Despondent	15	27.7778	Fearful	3	5.55556
Lovesick	20yoWM1	Lov2C_CEED_20yoWM1_Edited60.jpg	62	24	37	1	0	Lovesick	37	59.6774	Fearful	20	32.2581	Disgusted	1	1.6129	Horrified	4	6.45161
Lovesick	20yoWM1	Lov3C_CEED_20yoWM1_Edited53.jpg	64	25	38	1	0	Lovesick	34	53.125	Fearful	14	21.875	Disgusted	4	6.25	Horrified	12	18.75
Lovesick	20yoWM1	Lov5C_CEED_20yoWM1_Edited66.jpg	64	24	39	1	0	Lovesick	42	65.625	Fearful	12	18.75	Disgusted	3	4.6875	Horrified	7	10.9375
Lovesick	18yoWM2	Lov1C_CEED_18yoWM2_Edited63.jpg	65	26	38	1	0	Lovesick	41	63.0769	Fearful	12	18.4615	Disgusted	7	10.7692	Horrified	5	7.69231
Lovesick	18yoWM2	Lov2C_CEED_18yoWM2_Edited69.jpg	61	24	36	1	0	Lovesick	42	68.8525	Fearful	9	14.7541	Disgusted	6	9.83607	Horrified	4	6.55738
Lovesick	18yoWM2	Lov3C_CEED_18yoWM2_Edited68.jpg	63	27	35	1	0	Lovesick	43	68.254	Fearful	11	17.4603	Disgusted	5	7.93651	Horrified	4	6.34921
Lovesick	18yoWM2	Lov4C_CEED_18yoWM2_Edited66.jpg	65	25	39	1	0	Lovesick	43	66.1538	Fearful	8	12.3077	Disgusted	4	6.15385	Horrified	10	15.3846
Lovesick	18yoWM2	Lov5C_CEED_18yoWM2_Edited70.jpg	63	25	37	1	0	Lovesick	44	69.8413	Fearful	12	19.0476	Disgusted	3	4.7619	Horrified	4	6.34921
Lovesick	18yoWM2	Lov6C_CEED_18yoWM2_Edited77.jpg	62	25	36	1	0	Lovesick	48	77.4194	Fearful	6	9.67742	Disgusted	4	6.45161	Horrified	4	6.45161
Lovesick	27yoBM1	Lov1C_CEED_27yoBM1_Edited62.jpg	52	25	27	0	0	Lovesick	32	61.5385	Fearful	15	28.8462	Disgusted	3	5.76923	Horrified	2	3.84615
Lovesick	27yoBM1	Lov2O_CEED_27yoBM1_Edited59.jpg	56	29	27	0	0	Lovesick	33	58.9286	Fearful	14	25	Disgusted	2	3.57143	Horrified	7	12.5
Lovesick	27yoBM1	Lov3C_CEED_27yoBM1_Edited54.jpg	56	27	29	0	0	Lovesick	30	53.5714	Fearful	18	32.1429	Disgusted	5	8.92857	Horrified	3	5.35714
Lovesick	27yoBM1	Lov4C_CEED_27yoBM1_Edited64.jpg	55	27	28	0	0	Lovesick	35	63.6364	Fearful	10	18.1818	Disgusted	5	9.09091	Horrified	5	9.09091
Lovesick	27yoBM1	Lov5C_CEED_27yoBM1_Edited59.jpg	56	26	30	0	0	Lovesick	33	58.9286	Fearful	13	23.2143	Disgusted	7	12.5	Horrified	3	5.35714
Lovesick	27yoBM1	Lov6O_CEED_27yoBM1_Edited54.jpg	52	24	28	0	0	Lovesick	28	53.8462	Fearful	17	32.6923	Disgusted	2	3.84615	Horrified	5	9.61538
Lovesick	19yoBM2	Lov1C_CEED_19yoBM2_Edited51.jpg	55	27	28	0	0	Lovesick	28	50.9091	Fearful	18	32.7273	Disgusted	8	14.5455	Horrified	1	1.81818
Lovesick	19yoBM2	Lov2C_CEED_19yoBM2_Edited51.jpg	53	26	27	0	0	Lovesick	27	50.9434	Fearful	14	26.4151	Disgusted	8	15.0943	Horrified	4	7.54717
Lovesick	19yoBM2	Lov3C_CEED_19yoBM2_Edited60.jpg	55	26	29	0	0	Lovesick	33	60	Fearful	10	18.1818	Disgusted	6	10.9091	Horrified	6	10.9091
Lovesick	19yoBM2	Lov4C_CEED_19yoBM2_Edited60.jpg	55	27	28	0	0	Lovesick	33	60	Fearful	11	20	Disgusted	10	18.1818	Horrified	1	1.81818
Lovesick	19yoWF1	Lov1C_CEED_19yoWF1_Grey59	326	171	151	0	4	Lovesick	191	58.589	Fearful	67	20.5521	Disgusted	44	13.4969	Horrified	24	7.36196
Lovesick	19yoWF1	Lov2C_CEED_19yoWF1_Grey64	326	178	144	0	4	Lovesick	208	63.8037	Fearful	58	17.7914	Disgusted	32	9.81595	Horrified	28	8.58896
Lovesick	19yoWF1	Lov3O_CEED_19yoWF1_Grey52	167	81	86	0	0	Lovesick	87	52.0958	Fearful	38	22.7545	Disgusted	27	16.1677	Horrified	15	8.98204
Lovesick	19yoWF1	Lov4O_CEED_19yoWF1_Grey57	166	82	84	0	0	Lovesick	94	56.6265	Fearful	40	24.0964	Disgusted	18	10.8434	Horrified	14	8.43373
Lovesick	19yoWF1	Lov5O_CEED_19yoWF1_Grey55	171	84	87	0	0	Lovesick	94	54.9708	Fearful	38	22.2222	Disgusted	26	15.2047	Horrified	13	7.60234
Lovesick	19yoWF1	Lov6O_CEED_19yoWF1_Grey60	171	84	87	0	0	Lovesick	103	60.2339	Fearful	32	18.7135	Disgusted	21	12.2807	Horrified	15	8.77193
Lovesick	24yoBF1	Lov1C_CEED_24yoBF1_Edited70	60	24	36	0	0	Lovesick	42	70	Fearful	3	5	Disgusted	9	15	Horrified	6	10
Lovesick	24yoBF1	Lov2C_CEED_24yoBF1_Edited63	64	25	39	0	0	Lovesick	40	62.5	Fearful	6	9.375	Disgusted	11	17.1875	Horrified	7	10.9375
Lovesick	24yoBF1	Lov3C_CEED_24yoBF1_Edited58	64	26	38	0	0	Lovesick	37	57.8125	Fearful	4	6.25	Disgusted	20	31.25	Horrified	3	4.6875
Lovesick	24yoBF1	Lov6C_CEED_24yoBF1_Edited64	58	22	36	0	0	Lovesick	37	63.7931	Fearful	7	12.069	Disgusted	11	18.9655	Horrified	3	5.17241
Lovesick	24yoBF1	Lov7C_CEED_24yoBF1_Edited53	66	25	41	0	0	Lovesick	35	53.0303	Fearful	5	7.57576	Disgusted	22	33.3333	Horrified	4	6.06061
